# Supplementary material for: Farnesyl pyrophosphate compartmentalization in the green microalga Chlamydomonas reinhardtii during heterologous (E)-α-bisabolene production
Source: Microb Cell Fact. 2022 Sep 14;21:190. doi: 10.1186/s12934-022-01910-5 (PMC9472337; doi:10.1186/s12934-022-01910-5)
Supplement: Supplementary file 1 — Additional file 1. A list of oligonucleotides used for cloning of genetic constructs as listed in Table 2. [file 12934_2022_1910_MOESM1_ESM.xlsx]

## Sheet: Tabelle1
Oligos used for construction of vectors
Name	Sequence*	Purpose
CrFPPS_f	ggtggtGATATCGGATCCATGAGCGG	EcoRI-EcoRV mediated cloning of CrFPPS with stop codon
CrFPPS_r	ggtggtgaattcttaCTTCTTGCGCTTGTAAATCTTGG
SQS380_i1_f	TCTCTATCACCGGCGCCTACTTCTACTACGTGTGGCAGCTGGGCGGGCCGGGCTCGGAAGCGCTGCCGGA	Assembly of SQSTMD, first step
SQS380_i1_r	TGCAGCCCCGCCTGCTGCTCCAATACCCAGGCGTAGGGGCGCAGCAGCTCCGGCAGCGCTTCCGAGCCCG
SQS380_i2_f	AGCGAGAGCGGCGCCGCGCTGACCCGCGACTTCCTGGCGCTCTCTATCACCGGCGCCTACTTCTACTACG	Assembly of SQSTMD, second step
SQS380_i2_r	CAGGAACACCAGCACCAGCAGCGCCAGGCTCACGGCCTTCTGCAGCCCCGCCTGCTGCTCCAATACCCAG
SQS380_o_f	ggtggtgatatcTGGAAGCGCACGCACCCGCCGCCCAGCGAGAGCGGCGCCGCGCTGACCCGCGAC	Assembly of SQSTMD, third step
SQS380_o_r	ggtggtgaattcCGCACGCCGCAGTACCGCCACCAGCAGGAACACCAGCACCAGCAGCGCCAGGCT
*Endonuclease restriction sites indicated in bold
