# Supplementary material for: Farnesyl pyrophosphate compartmentalization in the green microalga Chlamydomonas reinhardtii during heterologous (E)-α-bisabolene production
Source: Microb Cell Fact. 2022 Sep 14;21:190. doi: 10.1186/s12934-022-01910-5 (PMC9472337; doi:10.1186/s12934-022-01910-5)
Supplement: Supplementary file 2 — Additional file 2. Calculations for bisabolene standard quantification. [file 12934_2022_1910_MOESM2_ESM.xlsx]

## Sheet: Bisabolene
Bisabolene standard, mixture of isomers
Mass range	TIC
(E)-α-bisabolene peak area	α-humulene peak area	Normalized area	Average normalized area	SD	95%CI	Concentration of all isomers (μM)	(E)-α-bisabolene concentration (μM)1
23404786	57767236	0.405157	0.403324	0.00259198	0.00359224	450	123.84
16760092	41744612	0.401491
18489043	42371128	0.436359
4400879	51622546	0.0852511	0.10148	0.0143258	0.0162109	100	27.5201
4155881	36984347	0.112369
3027691	28343783	0.10682
1862757	51334924	0.0362863	0.0484833	0.0105686	0.0119593	50	13.76
1977943	36471389	0.0542327
1829864	33312180	0.0549308
731261	39912090	0.0183218	0.0229163	0.00485148	0.00548987	25	6.88002
806858	35959836	0.0224378
1036786	37042236	0.0279893
593935	41873855	0.0141839	0.0185763	0.00382764	0.00433131	20	5.50402
716669	33808237	0.0211981
781300	38398985	0.0203469
558101	36622123	0.0152394	0.0149859	0.0019431	0.00219879	15	4.12801
546081	32524542	0.0167898
431403	33368382	0.0129285
361670	33358468	0.0108419	0.00995763	0.00123593	0.00139856	10	2.75201
330857	31553604	0.0104856
273296	31981612	0.00854541
325068	34624047	0.0093885	0.00765076	0.00154658	0.00175008	7.5	2.06401
251912	35289692	0.0071384
188954	29407401	0.00642539
122504	34881278	0.00351203	0.0047508	0.00196637	0.00222512	5	1.376
238014	33914226	0.00701812
125302	33663052	0.00372224
79939	36181397	0.0022094	0.00192646	0.00126827	0.00143515	2.5	0.688002
17946	33194837	0.000540626
97790	32280646	0.00302937
1 (E)-α-bisabolene accounts for only 27.52008252 % of all isomers according to Wichmann, J., Baier, T., Wentnagel, E., Lauersen, K. J., & Kruse, O. (2018). Tailored carbon partitioning for phototrophic production of (E)-α-bisabolene from the green microalga Chlamydomonas reinhardtii. Metabolic Engineering, 45, 211–222. https://doi.org/10.1016/j.ymben.2017.12.010
