# Supplementary material for: Farnesyl pyrophosphate compartmentalization in the green microalga Chlamydomonas reinhardtii during heterologous (E)-α-bisabolene production
Source: Microb Cell Fact. 2022 Sep 14;21:190. doi: 10.1186/s12934-022-01910-5 (PMC9472337; doi:10.1186/s12934-022-01910-5)
Supplement: Supplementary file 3 — Additional file 3. Calculation of bisabolene titers, yields, and rates for all mutants created in this work as shown in Additional file 11: Fig. S1 and Figs. 2, 3, and 4. [file 12934_2022_1910_MOESM3_ESM.xlsx]

## Sheet: Single transformant lines
Standard factor				0.0032809
Bisabolene Molar mass (g/mol)				204.36
Vol. of culture (mL)				3
Vol. of dodecane (mL)				0.3
Construct	v (AgBs-mVenus)			vi (AgBs-mVenus-ERG20)			vii (AgBS-mVenus-CrFPPS)			viii (AgBS-mVenus-SQSTMD)			i (PsaD-AgBs-mVenus)			ix (PsaD-AgBS-mVenus-CrFPPS)			x (PsaD-AgBs-mVenus-ERG20)
Transformant#	1	4	19	1	2	3	6	7	11	1	2	3	1	2	3	3	7	8	2	4	8
GC Peak area	4143890	1656768	2066049	74830	11257	20382	362543	787218	829896	ND	ND	ND	85097	75279	4429	9611700	17728567	16510010	850488	34547388	16233927
	3998886	1779176	2157105	75257	8234	17826	415936	896072	922076	ND	ND	ND	48877	59415	2028	10083183	20441426	18157360	475336	26838420	22948717
	3821495	1702128	2080127	66220	6151	28117	445857	917653	914564	ND	ND	ND	54796	61923	3096	10230667	19912574	14468017	390519	27331487	21868340
GC internal standard peak area	60445540	54230433	56186644	1565780	1557578	1132088	71999121	78371801	75818163				1853378	1855624	1618104	76065789	73520478	77321598	2315088	48248121	29160579
	57881259	55644149	59696761	1557239	1306883	1132088	71621651	71882965	80638476				1349207	1530665	1383339	79157932	78414926	73299417	1632448	39217278	38950600
	56503358	55014335	59221789	1481013	1345215	1490160	78930510	76538088	80407404				1528652	1591628	1657736	79243774	75787663	66079797	1410650	39892248	37201901
GC normalized peak area	0.0685558	0.0305505	0.0367712	0.0477909	0.00722725	0.0180039	0.00503538	0.0100447	0.0109459				0.0459145	0.040568	0.00273715	0.12636	0.241138	0.213524	0.367367	0.716036	0.556708
	0.0690878	0.0319742	0.0361344	0.0483272	0.00630049	0.0157461	0.00580741	0.0124657	0.0114347				0.0362265	0.0388165	0.00146602	0.127381	0.260683	0.247715	0.29118	0.684352	0.589175
	0.0676331	0.0309397	0.0351244	0.0447126	0.0045725	0.0188684	0.00564873	0.0119895	0.0113741				0.035846	0.0389054	0.00186761	0.129104	0.262742	0.218948	0.276836	0.685133	0.587829
Mean normalized area	0.0684255	0.0311548	0.03601	0.0469436	0.00603341	0.0175395	0.00549717	0.0115	0.0112516	0	0	0	0.039329	0.03943	0.00202359	0.127615	0.254854	0.226729	0.311795	0.695174	0.577904
95% CI	0.000680052	0.00067983	0.000767264	0.0018022	0.00124489	0.00148951	0.000376704	0.00118506	0.000246194	0	0	0	0.00527237	0.000911537	0.000600342	0.00128115	0.0110162	0.016978	0.0449578	0.016697	0.0169713
Dilution factor (dodecane)	1	1	1	1	1	1	1	1	1	1	1	1	1	1	1	1	1	1	1	1	1
Mean titer (mg/L)	0.426208	0.194057	0.224298	0.292401	0.0375808	0.10925	0.0342407	0.0716307	0.0700835	0	0	0	0.244972	0.245601	0.0126045	0.794885	1.58743	1.41224	1.9421	4.33008	3.59964
95% CI	0.0042359	0.00423451	0.00477912	0.0112255	0.00775412	0.00927782	0.00234641	0.00738146	0.00153349	0	0	0	0.0328405	0.00567777	0.0037394	0.00797998	0.0686178	0.105752	0.280032	0.104002	0.105711
Grouped average (mg/L)	0.281521			0.146411			0.0586516			0			0.167726			1.26485			3.29061
	0.116611			0.121416			0.0195455			0			0.124121			0.384656			1.13054
Cell density (107/mL)	4.39	3.955	4.165	4.077	3.251	4.254	3.147	4.018	3.272	4.431	4.471	3.491	3.899	3.93	3.167	3.3	2.77	3.632	2.113	4.598	2.536
Average cellular yield (fg/cell)	9.7086	4.90661	5.38531	7.17197	1.15598	2.56816	1.08804	1.78275	2.14192	0	0	0	6.28294	6.24938	0.397996	24.0874	57.308	38.8834	91.912	94.1732	141.942
Grouped average (fg/cell)	6.66684			3.63204			1.6709			0			4.31011			40.0929			109.342
	2.4439			2.90664			0.495013			#NUM!			3.13032			15.3773			26.1053
Grouped averages	Yield (fg/cell)	95% CI
v (AgBs-mVenus)	6.66684	2.4439
vi (AgBs-mVenus-ERG20)	3.63204	2.90664
vii (AgBS-mVenus-CrFPPS)	1.6709	0.495013
viii (AgBS-mVenus-SQSTMD)	0	0
i (PsaD-AgBs-mVenus)	4.31011	3.13032
ix (PsaD-AgBS-mVenus-CrFPPS)	40.0929	15.3773
x (PsaD-AgBs-mVenus-ERG20)	109.342	26.1053

## Sheet: Co-expressing lines
Standard factor				0.0032809
Bisabolene Molar mass (g/mol)				204.36
mL culture				3
mL dodecane				0.3
Construct	v+xviii (AgBS-mVenus + mCerulean3)			v+xix (AgBS-mVenus + CrFPPS-mCerulean3)			v+xx (AgBS-mVenus + mCerulean3-CrFPPS)			i+ii (PsaD-AgBs-mVenus#2+PsaD-CFP)			i+iii (PsaD-AgBs-mVenus#2+PsaD-ERG20-CFP)			i+iv (PsaD-AgBs-mVenus#2+PsaD-CFP-ERG20)
Transformant#	1	2	3	3	4	6	2	4	5	1	4	5	2	3	4	1	6	8
GC Peak area	4165916	4081743	4521961	3764238	3679439	4299953	4383272	3938894	4243164	4779303	4529739	3995410	10060128	8824574	11186174	23293615	31219441	29550121
	4586798	4957001	5352410	3980641	3598990	4583126	5457688	4270432	4532287	3938407	3422400	3234668	10474237	7299864	8593088	20441696	29533196	20934040
	4565788	4999261	5314834	3947051	3815948	4395231	5435138	4296273	4633173	4539616	3001588	2666176	9854169	6982518	8098014	18670436	27630684	22213163
GC internal standard peak area	73169907	71970080	67052048	74389395	79422597	80368214	70424329	76292146	76527119	88083898	85522811	74399333	68975156	63804805	65655505	81480664	62634538	69522178
	73060117	80041375	73928104	77954169	77707306	80037790	78876229	78942277	82362037	58058241	58009569	58558684	65144095	52769541	53822245	71730669	57599484	51278717
	72499109	78156525	73080964	74340647	75501777	77428598	75844240	73995738	81359789	65020671	54387556	49912608	60486574	51012218	49342399	64818832	52809394	52073711
GC normalized peak area	0.0569348	0.0567144	0.0674396	0.0506018	0.0463274	0.0535032	0.0622409	0.0516291	0.0554465	0.0542585	0.0529653	0.0537022	0.145851	0.138306	0.170377	0.285879	0.498438	0.425046
	0.0627811	0.0619305	0.0724002	0.0510639	0.0463147	0.057262	0.0691931	0.0540956	0.0550288	0.0678355	0.0589972	0.0552381	0.160786	0.138335	0.159657	0.284978	0.512734	0.40824
	0.0629772	0.0639647	0.0727253	0.0530941	0.0505412	0.056765	0.0716618	0.0580611	0.0569467	0.069818	0.0551889	0.0534169	0.162915	0.136879	0.164119	0.28804	0.523215	0.426572
Mean normalized area	0.0608977	0.0608699	0.070855	0.0515866	0.0477277	0.0558434	0.0676986	0.0545953	0.0558074	0.0639707	0.0557171	0.0541191	0.156517	0.13784	0.164717	0.286299	0.511462	0.419953
95% CI	0.0031722	0.00345524	0.002737	0.00122499	0.00225118	0.00188656	0.00451347	0.00299815	0.000931854	0.00782498	0.00281841	0.000905023	0.00859084	0.00076878	0.0049754	0.00145389	0.0114914	0.00939807
Dilution factor (dodecane)	1	1	1	1	1	1	1	1	1	1	1	1	1	1	1	1	1	1
Mean titer (mg/L)	0.379319	0.379145	0.44134	0.321322	0.297286	0.347836	0.42168	0.340062	0.347612	0.398459	0.34705	0.337096	0.974913	0.858575	1.02599	1.7833	3.18579	2.61579
95% CI	0.019759	0.0215219	0.0170482	0.00763017	0.0140221	0.011751	0.0281134	0.0186748	0.00580432	0.0487401	0.0175553	0.00563719	0.0535105	0.00478857	0.0309907	0.00905594	0.0715774	0.0585385
Grouped average (mg/L)	0.399935			0.322148			0.369785			0.360868			0.953159			2.52829
	0.033131			0.0233621			0.0416703			0.0304281			0.0792744			0.651678
Cell density (107/mL)	3.006	3.347	3.461	4.077	3.251	4.254	3.638	3.308	3.437	4.43	4.094	4.141	4.177	4.997	3.415	3.995	3.608	3.757
Cellular yield (fg/cell)	12.6187	11.3279	12.7518	7.88133	9.14444	8.17669	11.591	10.28	10.1138	8.99457	8.47703	8.14044	23.34	17.1818	30.0436	44.6382	88.2979	69.6245
Grouped average (fg/cell)	12.2328			8.40082			10.6616			8.53735			23.5218			67.5202
	0.726666			0.610455			0.7476			0.397519			5.94352			20.2395
Grouped averages	Yield (fg/cell)	95% CI
v+xviii (AgBS-mVenus + mCerulean3)	12.2328	0.726666
v+xix (AgBS-mVenus + CrFPPS-mCerulean3)	8.40082	0.610455
v+xx (AgBS-mVenus + mCerulean3-CrFPPS)	10.6616	0.7476
i+ii (PsaD-AgBs-mVenus#2+PsaD-CFP)	8.53735	0.397519
i+iii (PsaD-AgBs-mVenus#2+PsaD-ERG20-CFP)	23.5218	5.94352
i+iv (PsaD-AgBs-mVenus#2+PsaD-CFP-ERG20)	67.5202	20.2395
Fig. 2
i (PsaD-AgBs-mVenus)	4.31011	3.13032
i+ii (PsaD-AgBs-mVenus#2+PsaD-CFP)	8.53735	0.397519
i+iii (PsaD-AgBs-mVenus#2+PsaD-ERG20-CFP)	23.5218	5.94352
i+iv (PsaD-AgBs-mVenus#2+PsaD-CFP-ERG20)	67.5202	20.2395

## Sheet: Fusion stacking
Standard factor				0.0032809
Bisabolene Molar mass (g/mol)				204.36
Vol. of culture (mL)				3
Vol. of dodecane (mL)				0.3
Construct	i+iv			i+iv+xi			i+iv+xii			i+iv+xii+xiii			i+iv+xii+xiv			x			x+xv			x+xv+xvi			x+xv+xvi+xvii
Transformant#	1	6	8	3	5	8	2	6	9	1	3	5	1	3	4	2	4	8	20	23	28	1	2	5	1	3	6
GC Peak area	23293615	31219441	29550121	23852769	22232112	30796375	54986241	42466031	31276336	52977829	32708195	43832407	61062880	76352749	72601245	850488	34547388	16233927	36653061	51955544	40319778	75431355	69416859	59643884	83936676	77470319	90325657
	20441696	29533196	20934040	26814599	33936430	31750647	51724928	42754881	36910646	73383364	52326784	67487506	63238369	53813154	74312135	475336	26838420	22948717	40893068	36302307	38100190	45977067	49222597	37925835	123578910	119856744	112812666
	18670436	27630684	22213163	21704294	31506410	24128451	64765314	43698320	35670667	60818505	48050071	63568646	49853902	58340554	99063340	390519	27331487	21868340	31782776	37288335	30660141	44940712	49904619	41888263	115258741	105005585	120789008
GC internal standard peak area	81480664	62634538	69522178	55173876	50029512	50886121	89245971	80233839	83090800	80534180	63655170	63512183	85425635	95773136	84582929	2315088	48248121	29160579	44961487	59064828	45365316	66143571	63238720	63881232	66469934	62516865	68359388
	71730669	57599484	51278717	59665870	60671140	49297843	84568404	79368094	91056275	108752258	96809014	91404397	86208973	68752684	87405098	1632448	39217278	38950600	49026425	44482884	43450888	41300991	44608458	42469183	96127134	90401754	83170780
	64818832	52809394	52073711	56878403	55333894	49895653	100931757	79402410	90671456	91823300	90527143	90718819	72163152	78009021	110020635	1410650	39892248	37201901	39255675	43324068	36417676	40771068	45411286	45313993	89262153	82138843	87761121
GC normalized peak area	0.285879	0.498438	0.425046	0.43232	0.44438	0.605202	0.61612	0.529278	0.376412	0.65783	0.513834	0.690142	0.714807	0.797225	0.858344	0.367367	0.716036	0.556708	0.81521	0.879636	0.88878	1.14042	1.0977	0.933668	1.26278	1.23919	1.32134
	0.284978	0.512734	0.40824	0.449413	0.55935	0.644058	0.611634	0.538691	0.405361	0.674776	0.540516	0.73834	0.733547	0.782706	0.850204	0.29118	0.684352	0.589175	0.834103	0.816096	0.876856	1.11322	1.10344	0.89302	1.28558	1.32582	1.3564
	0.28804	0.523215	0.426572	0.381591	0.569387	0.483578	0.641674	0.55034	0.393406	0.662343	0.530781	0.700722	0.69085	0.747869	0.900407	0.276836	0.685133	0.587829	0.809635	0.860684	0.841903	1.10227	1.09895	0.9244	1.29124	1.27839	1.37634
Mean normalized area	0.286299	0.511462	0.419953	0.421108	0.524373	0.577613	0.623143	0.539436	0.391726	0.664983	0.528377	0.709734	0.713068	0.775934	0.869652	0.311795	0.695174	0.577904	0.819649	0.852139	0.86918	1.11864	1.10003	0.91703	1.27986	1.28114	1.35136
95% CI	0.00145389	0.0114914	0.00939807	0.0325905	0.0641739	0.0773532	0.0149721	0.00974807	0.013441	0.00810815	0.0124752	0.0234047	0.0197739	0.0234359	0.0248947	0.0449578	0.016697	0.0169713	0.0118481	0.0301392	0.02251	0.0181486	0.0027891	0.0196825	0.0139206	0.0400816	0.0257279
Dilution factor (dodecane)	1	1	1	1	1	1	1	1	1	1	1	1	1	1	1	1	1	1	1	1	1	1	1	1	1	1	1
Mean titer (mg/L)	1.7833	3.18579	2.61579	2.62299	3.2662	3.59782	3.88142	3.36003	2.43998	4.14203	3.29114	4.42078	4.44155	4.83312	5.41687	1.9421	4.33008	3.59964	5.10542	5.30779	5.41393	6.96774	6.85183	5.71198	7.972	7.97991	8.41731
95% CI	0.00905594	0.0715774	0.0585385	0.202999	0.399725	0.481817	0.0932577	0.0607186	0.0837211	0.0505039	0.0777054	0.145783	0.123168	0.145977	0.155063	0.280032	0.104002	0.105711	0.0737994	0.187731	0.14021	0.113044	0.0173727	0.122598	0.0867087	0.24966	0.160254
Grouped average (mg/L)	2.52829			3.16234			3.22714			0			4.89718			3.29061			5.27571			6.51051			8.12307
	0.651678			0.457946			0.674338			0			0.453474			1.13054			0.144816			0.641191			0.235463
Cell density (107/mL)	3.995	3.608	3.757	3.676	4.001	4.009	4.652	3.922	4.161	3.781	3.015	4.322	3.194	3.551	3.582	2.113	4.598	2.536	4.053	3.695	3.636	3.904	3.983	3.777	3.59	3.686	3.434
Average cellular yield (fg/cell)	44.6382	88.2979	69.6245	71.3545	81.6346	89.7436	83.4355	85.6714	58.6392	109.549	109.159	102.286	139.059	136.106	151.225	91.912	94.1732	141.942	125.966	143.648	148.898	178.477	172.027	151.231	222.061	216.492	245.117
Grouped average (fg/cell)	67.5202			80.9109			75.9154			106.998			142.13			109.342			139.504			167.245			227.89
	20.2395			8.51493			13.8621			3.77476			7.40402			26.1053			11.1004			13.1557			14.0219
Grouped averages	Yield (fg/cell)	95% CI
i+iv	67.5202	20.2395
i+iv+xi	80.9109	8.51493
i+iv+xii	75.9154	13.8621
i+iv+xii+xiii	106.998	3.77476
i+iv+xii+xiv	142.13	7.40402
x	109.342	26.1053
x+xv	139.504	11.1004
x+xv+xvi	167.245	13.1557
x+xv+xvi+xvii	227.89	14.0219
i+iv+xii+xiv	142.13	7.40402
i+iv+xii+xiii	106.998	3.77476
i+iv+xii	75.9154	13.8621
i+iv+xi	80.9109	8.51493
i+iv	67.5202	20.2395
x+xv+xvi+xvii	227.89	14.0219
x+xv+xvi	167.245	13.1557
x+xv	139.504	11.1004
x	109.342	26.1053
