# Supplementary material for: Farnesyl pyrophosphate compartmentalization in the green microalga Chlamydomonas reinhardtii during heterologous (E)-α-bisabolene production
Source: Microb Cell Fact. 2022 Sep 14;21:190. doi: 10.1186/s12934-022-01910-5 (PMC9472337; doi:10.1186/s12934-022-01910-5)
Supplement: Supplementary file 4 — Additional file 4. Cell densities, CDW, and calculation of bisabolene titers and production rates for scale-up cultivations of cell line containing constructs x + xv + xvi as shown in Fig. 5. [file 12934_2022_1910_MOESM4_ESM.xlsx]

## Sheet: Tabelle1
							Correlation factor	0.0032809
							Molar mass of product	204.36
	Medium	T2P8					Volume of dodecane (mL)	20
	Vol dodecane / mL	20					Volume of culture (mL)	380
	Volume / mL	380
	% CO2	3	Condition	CO2	l:d
	Volume for CDW / mL	2.9
			Cell density (/mL)			Cell density (*106/mL)		Cell dry weight (g/L)											Bisabolene titer, productivity & yield
Time / d (specific productivity)	Time / h	Time / d	1	2	3	Average	95% CI	filled	empty	1	filled	empty	2	filled	empty	3	Average	95% CI	GC peak area	Int.Std.area	Norm.area	GC peak area	Int.Std.area	Norm.area	GC peak area	Int.Std.area	Norm.area	Dil. Factor	Average Norm. Area	95% CI	Average mg/L	95% CI	Average fg/cell	95% CI	Average fg/cell/d		Average mg/g	95% CI	Average mg/g/d	95% CI	Average mg/L/d	95% CI
	0	0	417800	346600	34700	0.266367	0.230576	14.0449	14.0445	0.137931	14.002	14.0018	0.0689655	14.145	14.1446	0.137931	0.114943	0.0450566
0.5	24	1	1222000	1252000	1301000	1.25833	0.0451265	14.03	14.0302	-0.0689655	13.9922	13.9914	0.275862	13.9898	13.9891	0.241379	0.149425	0.214906	1690337	42529294	0.0397452	1587700	39993491	0.039699	1727171	44408236	0.038893	1	0.0394457	0.000442769	0.129315	0.00145153	102.767	29.8738	19.7983	29.8738	0.865417	1.2447	0.978298	0.81263	0.129315	0.00145153
1.5	48	2	3193000	3162000	3146000	3.167	0.0270399	14.1203	14.1198	0.172414	13.9958	13.9954	0.137931	14.0612	14.0608	0.137931	0.149425	0.0225283	5392540	46260320	0.116569	6907138	55213892	0.125098	5498255	46938109	0.117138	1	0.119602	0.00440543	0.392092	0.0144424	123.805	20.7567	23.9013	36.377	2.624	0.407247	1.75858	1.27525	0.262776	0.0145151
2.5	72	3	4970000	5166000	5190000	5.10867	0.136568	13.9753	13.9741	0.413793	13.9268	13.9258	0.344828	14.1139	14.1127	0.413793	0.390805	0.0450566	13353066	45022658	0.296585	15443367	51636175	0.29908	16442724	56627133	0.290368	1	0.295345	0.00414535	0.96823	0.0135897	189.527	1.76577	50.6278	20.8316	2.47753	0.287748	2.13294	0.212008	0.576139	0.0198308
3.5	96	4	7855000	7041000	6996000	7.29733	0.547096	13.9067	13.9051	0.551724	14.0864	14.0848	0.551724	13.91	13.9086	0.482759	0.528736	0.0450566	22809152	48963061	0.465844	20592599	45743258	0.450178	20121538	43863633	0.458729	1	0.45825	0.00724746	1.50229	0.0237594	205.868	15.774	86.0962	15.8725	2.84128	0.246257	1.16157	0.100115	0.534055	0.0273713
4.5	120	5	10820000	10660000	10720000	10.7333	0.091465	14.1101	14.1082	0.655172	13.9681	13.9664	0.586207	14.0167	14.0151	0.551724	0.597701	0.0596043	37486689	52880211	0.708898	31765927	46430882	0.684155	32591846	46939224	0.694341	1	0.695798	0.0114898	2.28104	0.0376671	212.519	3.94909	86.3811	16.2608	3.81636	0.385759	1.38269	0.121095	0.778755	0.0445345
5.5	144	6	13360000	13720000	13810000	13.63	0.26945	14.0737	14.0714	0.793103	14.0387	14.0366	0.724138	14.0733	14.0715	0.62069	0.712644	0.0981987	44860150	50693487	0.884929	51981715	56634629	0.917843	46502837	51067269	0.910619	1	0.904464	0.015983	2.96511	0.0523972	217.543	5.76831	56.1557	6.99061	4.16072	0.578021	1.04411	0.13446	0.68407	0.0645312
6.5	168	7	16820000	16340000	17700000	16.9533	0.780493	13.8881	13.8856	0.862069	14.0279	14.0255	0.827586	14.0461	14.0436	0.862069	0.850575	0.0225283	62667955	52967758	1.18313	67073676	56687687	1.18321	67570704	57664516	1.17179	1	1.17938	0.00607278	3.86637	0.0199084	228.059	10.5648	58.9378	12.037	4.54559	0.122649	1.15308	0.103275	0.901257	0.0560519
	Medium	TA2P8
	Vol% dodecane	20
	Volume / mL	380
	% CO2	3	Condition	Acetate + CO2	l:d
	Volume for CDW / mL	2.9
	Initial OD750		Cell density (/mL)			Cell density (*106/mL)		Cell dry weight (g/L)											Bisabolene titer, productivity & yield
Time / d (specific productivity)	Time / h	Time / d	1	2	3	Average	95% CI	filled	empty	1	filled	empty	2	filled	empty	3	Average	95% CI	GC peak area	Int.Std.area	Norm.area	GC peak area	Int.Std.area	Norm.area	GC peak area	Int.Std.area	Norm.area	Dil. Factor	Average Norm. Area	95% CI	Average mg/L	95% CI	Average fg/cell	95% CI	Average fg/cell/d		Average mg/g	95% CI	Average mg/g/d	95% CI	Average mg/L/d	95% CI
	0	0	351000	402000	357600	0.3702	0.0313864	13.9886	13.9882	0.137931	14.0024	14.0018	0.206897	14.1568	14.1563	0.172414	0.172414	0.0390202
0.5	24	1	1485000	1554000	1690000	1.57633	0.118034	14.0391	14.0381	0.344828	14.1289	14.128	0.310345	13.9258	13.9252	0.206897	0.287356	0.081227	911235	49986733	0.0182295	987339	50444798	0.0195727	846122	48995325	0.0172694	1	0.0183572	0.00106891	0.0601806	0.0035042	38.1776	3.62132	61.8336	3.62132	0.209428	0.0604421	0.261785	0.0535254	0.0601806	0.0035042
1.5	48	2	8256000	8180000	8226000	8.22067	0.0433167	14.1247	14.1236	0.37931	13.9888	13.9875	0.448276	14.0138	14.0127	0.37931	0.402299	0.0450566	6022298	57818188	0.104159	6508987	56668197	0.114861	6440929	57075365	0.11285	1	0.110623	0.00525514	0.362657	0.017228	44.1153	2.10854	61.7489	4.19045	0.901463	0.109669	0.877183	0.128675	0.302477	0.0175807
2.5	72	3	19250000	20590000	20720000	20.1867	0.920859	14.0072	14.0048	0.827586	13.9704	13.968	0.827586	14.0282	14.0257	0.862069	0.83908	0.0225283	15526383	45527606	0.341032	19446740	54944398	0.353935	16645202	48654719	0.342109	1	0.345692	0.00661433	1.13328	0.0216838	56.1402	2.77711	54.2555	3.48687	1.35063	0.0445288	1.24157	0.0672997	0.770627	0.0276946
3.5	96	4	20120000	21640000	20490000	20.75	0.896956	13.9992	13.9962	1.03448	13.9959	13.9929	1.03448	14.0014	13.9987	0.931034	1	0.067585	22451812	46598552	0.481814	23025293	46921275	0.490722	26749305	52004808	0.514362	1	0.495632	0.0155413	1.62484	0.0509493	78.3053	4.18167	24.0152	5.01983	1.62484	0.121058	0.534562	0.0636776	0.491551	0.0553716
4.5	120	5	21990000	21410000	20740000	21.38	0.707852	14.0916	14.0887	1	14.0569	14.0539	1.03448	13.9903	13.9872	1.06897	1.03448	0.0390202	33383180	47949500	0.696215	32015355	47018348	0.680912	32015355	47018348	0.680912	1	0.686013	0.00816339	2.24896	0.0267621	105.19	3.70076	29.6286	5.58409	2.174	0.085986	0.613548	0.0612749	0.624126	0.0575503
5.5	144	6	22660000	22240000	21980000	22.2933	0.388273	14.0639	14.0607	1.10345	14.0675	14.064	1.2069	14.0375	14.0342	1.13793	1.14943	0.0596043	42253599	50480981	0.83702	48769427	56051449	0.870083	42196434	48453465	0.870865	1	0.859323	0.0178492	2.81712	0.0585151	126.366	3.42539	26.0187	5.04271	2.4509	0.13691	0.520317	0.0613219	0.568162	0.0643446
6.5	168	7	22830000	22600000	22580000	22.67	0.157205	14.0546	14.0505	1.41379	13.9522	13.9479	1.48276	14.0242	14.0201	1.41379	1.43678	0.0450566	47830815	43630991	1.09626	48818728	43865786	1.11291	64797825	56569876	1.14545	1	1.11821	0.0231156	3.66582	0.0757799	161.704	3.5258	37.7506	4.91575	2.55141	0.0958307	0.656326	0.0764303	0.848697	0.0957424
	Medium	TA2P8
	Vol% dodecane	20
	Volume / mL	380
	% CO2	air	Condition	Acetate	l:d
	Volume for CDW / mL	2.9
	Initial OD750		Cell density (/mL)			Cell density (*106/mL)		Cell dry weight (g/L)											Bisabolene titer, productivity & yield
Time / d (specific productivity)	Time / h	Time / d	1	2	3	Average	95% CI	filled	empty	1	filled	empty	2	filled	empty	3	Average	95% CI	GC peak area	Int.Std.area	Norm.area	GC peak area	Int.Std.area	Norm.area	GC peak area	Int.Std.area	Norm.area	Dil. Factor	Average Norm. Area	95% CI	Average mg/L	95% CI	Average fg/cell	95% CI	Average fg/cell/d		Average mg/g	95% CI	Average mg/g/d	95% CI	Average mg/L/d	95% CI
	0	0	307800	312400	316600	0.312267	0.00498069	14.0993	14.0988	0.172414	14.1222	14.1214	0.275862	14.0206	14.0201	0.172414	0.206897	0.067585
0.5	24	1	1319000	1483000	1268000	1.35667	0.127123	14.0985	14.0977	0.275862	14.0789	14.0776	0.448276	13.9373	13.9362	0.37931	0.367816	0.0981987	149667	50619413	0.00295671	1495357	50116361	0.0298377	1378576	47025254	0.0293157	1	0.0207034	0.0142021	0.0678719	0.0465587	50.0285	34.6371	81.3357	34.6371	0.184527	0.13583	0.236194	0.169269	0.0678719	0.0465587
1.5	48	2	5126000	5115000	5021000	5.08733	0.0653027	14.046	14.0452	0.275862	13.9333	13.9322	0.37931	14.1066	14.1056	0.344828	0.333333	0.0596043	6763634	52480606	0.128879	5663320	45285475	0.125058	6891788	52668095	0.130853	1	0.128263	0.002722	0.420487	0.00892355	82.6536	2.04998	109.44	34.6978	1.26146	0.227148	1.00582	0.213168	0.352615	0.0474061
2.5	72	3	15430000	16460000	16080000	15.99	0.589403	13.9911	13.9889	0.758621	14.1013	14.0991	0.758621	13.971	13.9687	0.793103	0.770115	0.0225283	16408130	48073748	0.341312	19683646	55744110	0.353107	20051247	58240898	0.344281	1	0.346233	0.00566862	1.13506	0.0185835	70.9856	2.86307	67.8048	3.52131	1.47388	0.0494092	1.29516	0.0836045	0.714572	0.0206149
3.5	96	4	15630000	16210000	15540000	15.7933	0.411489	14.0469	14.0447	0.758621	14.0627	14.0603	0.827586	13.9289	13.9264	0.862069	0.816092	0.0596043	19810152	47167722	0.419994	19404963	45825080	0.423457	19204257	45312618	0.423817	1	0.422423	0.00195055	1.38483	0.00639451	87.6845	2.32018	15.7172	3.68516	1.69691	0.124183	0.31493	0.0278224	0.249772	0.0196529
4.5	120	5	16350000	16620000	16830000	16.6	0.272287	14.0049	14.0028	0.724138	14.099	14.0971	0.655172	13.9281	13.9262	0.655172	0.678161	0.0450566	22402227	45862131	0.488469	24641863	50205027	0.490825	22608119	46133763	0.490056	1	0.489783	0.0011099	1.60566	0.00363859	96.7265	1.60166	13.6342	2.81932	2.36767	0.157398	0.29557	0.0177597	0.220828	0.00735725
5.5	144	6	15810000	15790000	15730000	15.7767	0.0471117	13.9419	13.9399	0.689655	14.077	14.0749	0.724138	13.9728	13.9707	0.724138	0.712644	0.0225283	23116236	48661070	0.475046	28111466	56296527	0.499346	23845119	48337770	0.493302	1	0.489231	0.0116891	1.60385	0.0383203	101.66	2.44782	-0.111734	2.92526	2.25056	0.0891803	-0.00260106	0.0553531	-0.00180879	0.0384926
6.5	168	7	16570000	16430000	15420000	16.14	0.710019	14.1237	14.1217	0.689655	14.1009	14.0989	0.689655	14.1586	14.1564	0.758621	0.712644	0.0450566	26192092	52230241	0.501474	23300697	47926448	0.486176	27898465	55351885	0.50402	1	0.497223	0.00891735	1.63005	0.0292338	100.994	4.7979	1.64178	5.38625	2.28733	0.150321	0.0367646	0.0676453	0.0262001	0.0481981
	Medium	T2P8
	Vol% dodecane	20
	Volume / mL	380
	% CO2	3	Condition	CO2	constant
	Volume for CDW / mL	2.9
			Cell density (/mL)			Cell density (*106/mL)		Cell dry weight (g/L)											Bisabolene titer, productivity & yield
Time / d (specific productivity)	Time / h	Time / d	1	2	3	Average	95% CI	filled	empty	1	filled	empty	2	filled	empty	3	Average	95% CI	GC peak area	Int.Std.area	Norm.area	GC peak area	Int.Std.area	Norm.area	GC peak area	Int.Std.area	Norm.area	Dil. Factor	Average Norm. Area	95% CI	Average mg/L	95% CI	Average fg/cell	95% CI	Average fg/cell/d		Average mg/g	95% CI	Average mg/g/d	95% CI	Average mg/L/d	95% CI
	0	0	362800	367000	303600	0.344467	0.040119	13.9488	13.9483	0.172414	14.0511	14.0507	0.137931	14.0443	14.0439	0.137931	0.149425	0.0225283
0.5	24	1	2044000	1916000	1986000	1.982	0.0725275	14.0717	14.0707	0.344828	13.9666	13.9655	0.37931	13.9791	13.9778	0.448276	0.390805	0.0596043	2903139	50736564	0.0572199	2697383	46356969	0.0581872	2953804	48506535	0.060895	1	0.0587673	0.0017601	0.192657	0.00577014	97.2035	4.59648	165.622	4.59648	0.492976	0.0766232	0.713242	0.0867962	0.192657	0.00577014
1.5	48	2	7147000	6244000	6182000	6.52433	0.61121	13.9522	13.951	0.413793	14.0215	14.0203	0.413793	14.0374	14.0361	0.448276	0.425287	0.0225283	11920237	51951310	0.22945	12228275	52450572	0.233139	11971919	51287779	0.233426	1	0.232005	0.0020487	0.760584	0.00671627	116.577	10.9695	133.53	11.8936	1.7884	0.0960424	1.39182	0.110817	0.567927	0.00885453
2.5	72	3	12980000	12930000	12990000	12.9667	0.0363754	14.1184	14.1164	0.689655	14.0246	14.0224	0.758621	14.0819	14.0798	0.724138	0.724138	0.0390202	23986594	48844023	0.491086	29016653	58376490	0.497061	27626415	54929312	0.502945	1	0.49703	0.00547867	1.62942	0.0179608	125.662	1.4293	89.1523	11.0622	2.25015	0.12376	1.51177	0.0680075	0.868834	0.0191754
3.5	96	4	17570000	17790000	17340000	17.5667	0.254628	14.0678	14.0655	0.793103	13.9473	13.9447	0.896552	13.987	13.9843	0.931034	0.873563	0.081227	32811953	48615945	0.674922	35221803	52057377	0.676596	30387002	45640081	0.665796	1	0.672438	0.00537023	2.20446	0.0176053	125.491	2.0768	37.6664	2.52111	2.52352	0.23551	0.719834	0.0513764	0.57504	0.0251502
4.5	120	5	22320000	22510000	22280000	22.37	0.139052	14.0247	14.0218	1	14.1405	14.1374	1.06897	14.0804	14.0771	1.13793	1.06897	0.0780404	47889609	47331437	1.01179	44682389	45081863	0.991139	47143928	46976820	1.00356	1	1.00216	0.00960645	3.2854	0.0314929	146.866	1.67791	54.1327	2.66992	3.07344	0.226304	1.11292	0.0744626	1.08094	0.0360797
5.5	144	6	26130000	27170000	26020000	26.44	0.718089	13.9763	13.9725	1.31034	14.1345	14.1307	1.31034	14.0083	14.0046	1.27586	1.29885	0.0225283	63401269	52419273	1.2095	72760408	57048448	1.27541	77228854	60364865	1.27937	1	1.25476	0.0362598	4.11349	0.118871	155.578	6.16982	33.9314	6.39391	3.16703	0.10674	0.69946	0.106605	0.828096	0.122972
6.5	168	7	27950000	28480000	27740000	28.0567	0.431538	14.0064	14.0021	1.48276	13.9928	13.9882	1.58621	14.1494	14.1446	1.65517	1.57471	0.0981987	81110717	48946554	1.65713	83752509	49560729	1.6899	102657273	61087566	1.68049	1	1.67584	0.0155893	5.49392	0.0511065	195.815	3.51981	50.6608	7.10322	3.48884	0.21997	0.960774	0.0961503	1.38042	0.129391
	Medium	TA2P8
	Vol% dodecane	20
	Volume / mL	380
	% CO2	3	Condition	Acetate + CO2	constant
	Volume for CDW / mL	2.9
	Initial OD750		Cell density (/mL)			Cell density (*106/mL)		Cell dry weight (g/L)											Bisabolene titer, productivity & yield
Time / d (specific productivity)	Time / h	Time / d	1	2	3	Average	95% CI	filled	empty	1	filled	empty	2	filled	empty	3	Average	95% CI	GC peak area	Int.Std.area	Norm.area	GC peak area	Int.Std.area	Norm.area	GC peak area	Int.Std.area	Norm.area	Dil. Factor	Average Norm. Area	95% CI	Average mg/L	95% CI	Average fg/cell	95% CI	Average fg/cell/d		Average mg/g	95% CI	Average mg/g/d	95% CI	Average mg/L/d	95% CI
	0	0	332600	373800	334200	0.346867	0.0264097	14.0523	14.0517	0.206897	13.9941	13.9936	0.172414	13.8963	13.8959	0.137931	0.172414	0.0390202
0.5	24	1	3129000	2933000	2951000	3.00433	0.122595	14.0339	14.0328	0.37931	13.9931	13.992	0.37931	13.9729	13.9719	0.344828	0.367816	0.0225283	5395823	50950641	0.105903	5197320	48804416	0.106493	5140970	48467674	0.10607	1	0.106155	0.000280903	0.34801	0.000920885	115.836	4.73673	207.692	4.73673	0.946151	0.0580047	1.28838	0.107508	0.34801	0.000920885
1.5	48	2	13470000	13400000	14040000	13.6367	0.397239	14.0667	14.0645	0.758621	14.0153	14.0131	0.758621	14.0903	14.0881	0.758621	0.758621	4.00166e-13	13502393	45155330	0.299021	16719554	54320402	0.307795	13067660	45676358	0.286092	1	0.297636	0.010087	0.975743	0.0330682	71.5529	3.19764	75.4442	5.71502	1.28621	0.04359	1.11455	0.0628232	0.627733	0.0330811
2.5	72	3	21050000	21600000	21970000	21.54	0.52384	14.0184	14.0158	0.896552	14.0146	14.0118	0.965517	14.0743	14.0719	0.827586	0.896552	0.0780404	29032398	46384319	0.62591	29694955	48015439	0.618446	28949150	47174570	0.61366	1	0.619339	0.00570386	2.03038	0.018699	94.261	2.45124	59.9624	4.02908	2.26466	0.198227	1.27436	0.0756131	1.05464	0.037989
3.5	96	4	23130000	23210000	23670000	23.3367	0.329782	13.9709	13.9682	0.931034	13.8846	13.8818	0.965517	14.0444	14.0415	1	0.965517	0.0390202	45441357	51731397	0.87841	39082130	45546637	0.858068	39482664	44887317	0.879595	1	0.872024	0.0111803	2.85876	0.0366525	122.501	2.33742	36.9181	3.38705	2.96086	0.125537	0.889743	0.0607562	0.828381	0.0411468
4.5	120	5	24120000	24400000	24070000	24.1967	0.201261	14.0361	14.0328	1.13793	14.1125	14.1091	1.17241	14.0855	14.0824	1.06897	1.12644	0.0596043	58646945	56504133	1.03792	58980218	55455004	1.06357	66621487	61577220	1.08192	1	1.06114	0.0204171	3.47873	0.0669335	143.769	3.01364	26.0856	3.81387	3.08826	0.17388	0.592716	0.0756982	0.619968	0.0763118
5.5	144	6	26460000	25560000	25480000	25.8333	0.615788	14.0114	14.0076	1.31034	13.9378	13.9341	1.27586	13.9479	13.9439	1.37931	1.32184	0.0596043	82409567	56971656	1.4465	68709618	46585791	1.47491	69891753	48260555	1.44822	1	1.45654	0.0147153	4.77499	0.0482414	184.838	4.78538	51.8192	5.65525	3.61238	0.166928	1.05891	0.0766284	1.29626	0.0825065
6.5	168	7	26750000	26430000	27590000	26.9233	0.677945	14.0064	14.0016	1.65517	14.0493	14.0442	1.75862	13.9298	13.9249	1.68966	1.70115	0.0596043	90760202	49008070	1.85194	85440413	47461562	1.8002	89033130	49607900	1.79474	1	1.81563	0.029168	5.95218	0.0956217	221.079	6.60336	44.6274	8.15501	3.49892	0.134866	0.778829	0.0741113	1.1772	0.107102
	Medium	TA2P8
	Vol% dodecane	20
	Volume / mL	380
	% CO2	air	Condition	Acetate	constant
	Volume for CDW / mL	2.9
	Initial OD750		Cell density (/mL)			Cell density (*106/mL)		Cell dry weight (g/L)											Bisabolene titer, productivity & yield
Time / d (specific productivity)	Time / h	Time / d	1	2	3	Average	95% CI	filled	empty	1	filled	empty	2	filled	empty	3	Average	95% CI	GC peak area	Int.Std.area	Norm.area	GC peak area	Int.Std.area	Norm.area	GC peak area	Int.Std.area	Norm.area	Dil. Factor	Average Norm. Area	95% CI	Average mg/L	95% CI	Average fg/cell	95% CI	Average fg/cell/d		Average mg/g	95% CI	Average mg/g/d	95% CI	Average mg/L/d	95% CI
	0	0	335600	328200	351600	0.338467	0.0135343	14.0629	14.0625	0.137931	13.9329	13.9325	0.137931	13.9712	13.9708	0.137931	0.137931	4.00166e-13
0.5	24	1	2895000	2993000	2920000	2.936	0.0576221	14.036	14.035	0.344828	14.0018	14.001	0.275862	14.0676	14.067	0.206897	0.275862	0.0780404	3463459	48719157	0.0710903	3589093	49107120	0.073087	3525667	47936079	0.0735493	1	0.0725755	0.00120747	0.237925	0.00395846	81.0371	2.08501	145.321	2.08501	0.862478	0.244413	1.14997	0.217724	0.237925	0.00395846
1.5	48	2	14330000	13700000	13870000	13.9667	0.368823	14.0333	14.0313	0.689655	13.99	13.988	0.689655	14.0123	14.0101	0.758621	0.712644	0.0450566	16677786	44827532	0.372043	19811252	51217829	0.386804	19951591	52685406	0.378693	1	0.37918	0.00682999	1.24307	0.0223908	89.0025	2.84502	118.933	3.52724	1.74431	0.114671	2.03366	0.191014	1.00514	0.022738
2.5	72	3	18610000	20470000	18270000	19.1167	1.34012	14.0197	14.0177	0.689655	14.0194	14.0174	0.689655	14.0163	14.0141	0.758621	0.712644	0.0450566	30749456	48609419	0.632582	31889746	50654909	0.629549	38423153	57872057	0.663933	1	0.642021	0.0175884	2.10474	0.0576601	110.1	8.28667	52.0911	8.76145	2.95343	0.203505	1.20912	0.102253	0.861674	0.0618549
3.5	96	4	18340000	17930000	17830000	18.0333	0.305807	14.0781	14.0761	0.689655	13.8731	13.8709	0.758621	13.9636	13.9614	0.758621	0.735632	0.0450566	44743922	52404646	0.853816	39083246	45552908	0.857975	39956738	46227935	0.864342	1	0.858711	0.00489816	2.81512	0.0160577	156.106	2.79298	38.2436	8.74469	3.8268	0.235401	0.980994	0.0932461	0.710375	0.0598543
4.5	120	5	18510000	18570000	18470000	18.5167	0.0569552	14.0212	14.0187	0.862069	14.0772	14.0749	0.793103	14.0879	14.0855	0.827586	0.827586	0.0390202	49926269	50913490	0.98061	45502577	47257362	0.962867	46250082	47486636	0.97396	1	0.972479	0.00828161	3.18808	0.0271496	172.174	1.55894	20.4086	3.1986	3.85227	0.184571	0.477179	0.0442682	0.372967	0.0315429
5.5	144	6	19090000	19550000	18760000	19.1333	0.448989	13.9872	13.9854	0.62069	14.0643	14.0624	0.655172	13.8613	13.8592	0.724138	0.666667	0.0596043	51852728	53075357	0.976964	52788580	53545681	0.985861	48552768	49307816	0.984687	1	0.982504	0.00446565	3.22095	0.0146398	168.342	4.02379	1.7458	4.31523	4.83142	0.432519	0.0439882	0.0413383	0.0328647	0.0308452
6.5	168	7	19760000	19040000	19630000	19.4767	0.434201	14.1298	14.1278	0.689655	14.0399	14.0378	0.724138	13.9907	13.9888	0.655172	0.689655	0.0390202	53241737	47590684	1.11874	48829450	44245668	1.1036	51730895	46891352	1.10321	1	1.10852	0.00818479	3.63406	0.0268322	186.585	4.38182	21.399	5.94905	5.26938	0.300666	0.609158	0.0552743	0.413107	0.0305662

## Sheet: All graphs
l:d cycles
constant light
