# Supplementary material for: Farnesyl pyrophosphate compartmentalization in the green microalga Chlamydomonas reinhardtii during heterologous (E)-α-bisabolene production
Source: Microb Cell Fact. 2022 Sep 14;21:190. doi: 10.1186/s12934-022-01910-5 (PMC9472337; doi:10.1186/s12934-022-01910-5)
Supplement: Supplementary file 5 — Additional file 5. All transporters annotated by TransAAP, with duplications removed. [file 12934_2022_1910_MOESM5_ESM.txt]

EFEJOOJC_00003	cr3055_chloroplast	QCR
EFEJOOJC_00004	cr3055_chloroplast	QCR
EFEJOOJC_00019	cr3055_chloroplast	QCR
EFEJOOJC_00020	cr3055_chloroplast	ArsAB		arsenite (ArsA)				ID
EFEJOOJC_00043	cr3055_chloroplast	PRC
EFEJOOJC_00048	cr3055_chloroplast	PRC
EFEJOOJC_00054	cr3055_chloroplast	F-ATPase		protons				IC
EFEJOOJC_00060	cr3055_chloroplast	ABC	membrane	heme export				VI
EFEJOOJC_00062	cr3055_chloroplast	PSI
EFEJOOJC_00071	cr3055_chloroplast	PRC
EFEJOOJC_00099	cr3055_chloroplast	F-ATPase		protons				IC
EFEJOOJC_00101	cr3055_chloroplast	CemA
EFEJOOJC_00102	cr3055_chloroplast	F-ATPase		protons				IC
EFEJOOJC_00104	cr3055_chloroplast	F-ATPase		protons				IC
EFEJOOJC_00110	cr3055_chloroplast	PRC
EFEJOOJC_00115	cr3055_chloroplast	PRC
EFEJOOJC_00127	cr3055_chloroplast	F-ATPase		protons				IC
EFEJOOJC_00130	cr3055_chloroplast	PSI
EFEJOOJC_00131	cr3055_chloroplast	F-ATPase		protons				IC
EFEJOOJC_00133	cr3055_chloroplast	PRC
EFEJOOJC_00135	cr3055_chloroplast	PRC
PNW69577.1	cr3055	MIT		magnesium/cobalt ion				IC
PNW69686.1	cr3055	ArsAB		arsenite (ArsA)				ID
PNW69694.1	cr3055	MOAC
PNW69844.1	cr3055	DMT		phosphate:phosphoenolpyruvate translocator				II
PNW69845.1	cr3055	DMT		drug/metabolite?				VI
PNW69876.1	cr3055	TRIC
PNW69913.1	cr3055	AAA		ADP:ATP antiporter				IV
PNW69914.1	cr3055	F-ATPase		protons				IC
PNW69932.1	cr3055	AEC
PNW69933.1	cr3055	AEC
PNW69967.1	cr3055	AEC
PNW69975.1	cr3055	AceTr
PNW69979.1	cr3055	AceTr
PNW69981.1	cr3055	AceTr
PNW70017.1	cr3055	TRP-CC		transient receptor potential calcium ion channel				IC
PNW70027.1	cr3055	DMT		phosphate:phosphoenolpyruvate translocator				II
PNW70030.1	cr3055	PCC		potassium ion channel				IC
PNW70031.1	cr3055	AceTr
PNW70032.1	cr3055	AceTr
PNW70042.1	cr3055	DMT		phosphate:phosphoenolpyruvate translocator				II
PNW70055.1	cr3055	SSS		sodium ion:proline symporter				III
PNW70082.1	cr3055	LIC						I
PNW70114.1	cr3055	LIC						I
PNW70119.1	cr3055	LIC						I
PNW70128.1	cr3055	VIC		potassium ion channel				IC
PNW70135.1	cr3055	LIC						I
PNW70136.1	cr3055	MFS		multidrug efflux				VI
PNW70146.1	cr3055	Nramp		manganese/iron ion				IC
PNW70200.1	cr3055	AEC
PNW70220.1	cr3055	DMT		phosphate:phosphoenolpyruvate translocator				II
PNW70231.1	cr3055	MIP		glycerol uptake				II
PNW70259.1	cr3055	CAAX Protease2
PNW70260.1	cr3055	Tmie		tellurium ion efflux				VI
PNW70279.1	cr3055	DASS		sodium ion:anion symporter				ID
PNW70282.1	cr3055	DASS		sodium ion:anion symporter				ID
PNW70301.1	cr3055	KUP		potassium ion uptake				IC
PNW70302.1	cr3055	KUP		potassium ion uptake				IC
PNW70308.1	cr3055	KUP		potassium ion uptake				IC
PNW70325.1	cr3055	PCC
PNW70367.1	cr3055	NCS2		xanthine/uracil				IV
PNW70372.1	cr3055	ABC	ABCG	White pigment protein homolog (ABCG)				VI
PNW70404.1	cr3055	FeoB		ferrous ion				IC
PNW70423.1	cr3055	HCC		hemolysin C (HlyC) homolog				VI
PNW70444.1	cr3055	PPI						VI
PNW70454.1	cr3055	P-ATPase		zinc/cadmium/cobalt ion				IC
PNW70459.1	cr3055	VIC		potassium ion channel				IC
PNW70467.1	cr3055	ABC	binding	daunorubicin				VI
PNW70474.1	cr3055	SSS		sodium ion:proline symporter				III
PNW70487.1	cr3055	MFS		multidrug efflux				VI
PNW70500.1	cr3055	LCT
PNW70507.1	cr3055	Yip
PNW70519.1	cr3055	SulP		sulfate				ID
PNW70524.1	cr3055	ABC		multidrug (ABCG/PDR-type)				VI
PNW70544.1	cr3055	PSI
PNW70550.1	cr3055	CEPT or Tic-Toc
PNW70551.1	cr3055	CEPT or Tic-Toc
PNW70564.1	cr3055	ABC	ABCB	mitochondrial peptide export (ABCB/TAP)				VI
PNW70565.1	cr3055	ABC	ABCB	mitochondrial peptide export (ABCB/TAP)				VI
PNW70576.1	cr3055	BASS		sodium ion:bile acid symporter				VI
PNW70625.1	cr3055	ABC	binding	lipid A				VI
PNW70640.1	cr3055	ABC		multidrug (ABCG/PDR-type)				VI
PNW70641.1	cr3055	ABC		multidrug (ABCG/PDR-type)				VI
PNW70660.1	cr3055	MCU
PNW70666.1	cr3055	ClC		chloride ion channel				ID
PNW70673.1	cr3055	YidC/Alb3/Oxa1		60 KD inner membrane protein OxaA homolog				III
PNW70700.1	cr3055	ABC	binding	daunorubicin				VI
PNW70702.1	cr3055	TMED
PNW70705.1	cr3055	CaCA2
PNW70724.1	cr3055	F-ATPase		protons				IC
PNW70725.1	cr3055	F-ATPase		protons				IC
PNW70764.1	cr3055	ArAE		fusaric acid efflux?				VI
PNW70765.1	cr3055	ArAE		fusaric acid efflux?				VI
PNW70799.1	cr3055	F-ATPase		protons				IC
PNW70807.1	cr3055	ABC	membrane	?				VIII
PNW70827.1	cr3055	TRP-CC		transient receptor potential calcium ion channel				IC
PNW70895.1	cr3055	MCA
PNW70897.1	cr3055	MCA
PNW70901.1	cr3055	Ca-ClC
PNW70938.1	cr3055	MOP		multidrug efflux				VI
PNW70957.1	cr3055	MFS		multidrug efflux				VI
PNW70958.1	cr3055	MFS		multidrug efflux				VI
PNW70961.1	cr3055	Ca-ClC
PNW70962.1	cr3055	Ca-ClC
PNW70972.1	cr3055	DUF502
PNW71032.1	cr3055	ABC	ABCG	White pigment protein homolog (ABCG)				VI
PNW71051.1	cr3055	P-ATPase
PNW71127.1	cr3055	MC
PNW71128.1	cr3055	MC
PNW71141.1	cr3055	MC
PNW71150.1	cr3055	MFS		multidrug efflux				VI
PNW71151.1	cr3055	MFS		multidrug efflux				VI
PNW71179.1	cr3055	ABC	binding protein	toluene tolerance				VI
PNW71198.1	cr3055	HIP14
PNW71213.1	cr3055	ABC	ABCG	White pigment protein homolog (ABCG)				VI
PNW71230.1	cr3055	ABC	ABCB	mitochondrial peptide export (ABCB/TAP)				VI
PNW71269.1	cr3055	Rhomboid
PNW71298.1	cr3055	MFS		sodium ion:phosphate symporter				ID
PNW71306.1	cr3055	ABC	ABCG	White pigment protein homolog (ABCG)				VI
PNW71307.1	cr3055	ABC	ABCG	White pigment protein homolog (ABCG)				VI
PNW71324.1	cr3055	CaCA		proton:calcium ion antiporter				IC
PNW71340.1	cr3055	MC
PNW71403.1	cr3055	GT2
PNW71457.1	cr3055	PiT		phosphate				ID
PNW71458.1	cr3055	PiT		phosphate				ID
PNW71465.1	cr3055	ABC		multidrug (ABCG/PDR-type)				VI
PNW71466.1	cr3055	ABC		multidrug (ABCG/PDR-type)				VI
PNW71478.1	cr3055	TRP-CC		transient receptor potential calcium ion channel				IC
PNW71479.1	cr3055	TRP-CC		transient receptor potential calcium ion channel				IC
PNW71480.1	cr3055	TRP-CC		transient receptor potential calcium ion channel				IC
PNW71484.1	cr3055	MFS		multidrug efflux				VI
PNW71492.1	cr3055	P-ATPase		phospholipid				VI
PNW71493.1	cr3055	P-ATPase		phospholipid				VI
PNW71500.1	cr3055	CRAC-C
PNW71524.1	cr3055	lcFAT
PNW71539.1	cr3055	FeoB		ferrous ion				IC
PNW71540.1	cr3055	ABC	binding	sulfate				ID
PNW71548.1	cr3055	MC
PNW71549.1	cr3055	TRP-CC		transient receptor potential calcium ion channel				IC
PNW71577.1	cr3055	CaCA2
PNW71579.1	cr3055	CaCA2
PNW71595.1	cr3055	MPT		inner membrane translocase (import) Tim44				VI
PNW71630.1	cr3055	R-VPS
PNW71636.1	cr3055	Bestrophin		Bestrophin anion channel				ID
PNW71644.1	cr3055	TRP-CC		transient receptor potential calcium ion channel				IC
PNW71647.1	cr3055	MurG
PNW71655.1	cr3055	Bestrophin		Bestrophin anion channel				ID
PNW71656.1	cr3055	Bestrophin		Bestrophin anion channel				ID
PNW71657.1	cr3055	Bestrophin		Bestrophin anion channel				ID
PNW71660.1	cr3055	FBT		sodium ion:phosphate symporter				ID
PNW71665.1	cr3055	DMT		phosphate:phosphoenolpyruvate translocator				II
PNW71671.1	cr3055	LAM
PNW71672.1	cr3055	LAM
PNW71685.1	cr3055	NDH
PNW71693.1	cr3055	PCC		potassium ion channel				IC
PNW71694.1	cr3055	PCC		potassium ion channel				IC
PNW71701.1	cr3055	RIR-CaC		calcium ion channel				IC
PNW71718.1	cr3055	DMT		phosphate:phosphoenolpyruvate translocator				II
PNW71719.1	cr3055	DMT		phosphate:phosphoenolpyruvate translocator				II
PNW71761.1	cr3055	MagT1
PNW71762.1	cr3055	DIC-CT		mercuric ion				IC
PNW71782.1	cr3055	DIC-CT		copper ion				IC
PNW71805.1	cr3055	MFS		multidrug efflux				VI
PNW71834.1	cr3055	YidC/Alb3/Oxa1		60 KD inner membrane protein OxaA homolog				III
PNW71925.1	cr3055	ABC	binding	lipid A				VI
PNW71931.1	cr3055	CPA1		sodium ion:proton antiporter				IC
PNW71942.1	cr3055	VIC		potassium ion channel				IC
PNW71946.1	cr3055	PCC		potassium ion channel				IC
PNW71947.1	cr3055	PCC		potassium ion channel				IC
PNW71966.1	cr3055	MC
PNW71978.1	cr3055	ABC	binding	cobalt				IC
PNW71980.1	cr3055	CPA2		potassium/sodium ion:proton antiporter				IC
PNW71991.1	cr3055	Fpn
PNW71994.1	cr3055	MFS		phosphate				ID
PNW71995.1	cr3055	MFS		phosphate				ID
PNW71997.1	cr3055	MFS		phosphate				ID
PNW72001.1	cr3055	TMEM110
PNW72022.1	cr3055	ABC	binding protein	amino acid (glutamine/glutamate/aspartate?)				III
PNW72053.1	cr3055	FkuB; YggT		?				VIII
PNW72087.1	cr3055	PTEX
PNW72094.1	cr3055	VIC		potassium ion channel				IC
PNW72095.1	cr3055	PCC
PNW72096.1	cr3055	PCC
PNW72097.1	cr3055	PCC
PNW72118.1	cr3055	P-ATPase		calcium ion				IC
PNW72119.1	cr3055	P-ATPase		calcium ion				IC
PNW72154.1	cr3055	AEC
PNW72159.1	cr3055	F-ATPase		protons				IC
PNW72225.1	cr3055	DMT		drug/metabolite?				VI
PNW72240.1	cr3055	MFS		multidrug efflux				VI
PNW72266.1	cr3055	MFS		sodium ion:phosphate symporter				ID
PNW72286.1	cr3055	ABC	binding	daunorubicin				VI
PNW72321.1	cr3055	ABC	membrane	?				VIII
PNW72324.1	cr3055	Cytb561
PNW72328.1	cr3055	MC
PNW72348.1	cr3055	AAAP		amino acid				III
PNW72357.1	cr3055	MCU
PNW72386.1	cr3055	GPHR
PNW72387.1	cr3055	GPHR
PNW72407.1	cr3055	PiT		phosphate				ID
PNW72408.1	cr3055	PiT		phosphate				ID
PNW72432.1	cr3055	YedE/YeeE
PNW72451.1	cr3055	FeoB		ferrous ion				IC
PNW72469.1	cr3055	MC
PNW72472.1	cr3055	CaCA		sodium ion:calcium ion+potassium ion antiporter				IC
PNW72536.1	cr3055	DMT		nucleotide-sugar				IV
PNW72546.1	cr3055	ENT		nucleoside				IV
PNW72567.1	cr3055	MFS		multidrug efflux				VI
PNW72590.1	cr3055	ABC	binding protein	phosphate				ID
PNW72617.1	cr3055	F-ATPase		protons				IC
PNW72618.1	cr3055	F-ATPase		protons				IC
PNW72634.1	cr3055	ER-RT
PNW72635.1	cr3055	ER-RT
PNW72668.1	cr3055	ABC	binding protein	?				VIII
PNW72669.1	cr3055	ABC	binding protein	?				VIII
PNW72670.1	cr3055	ABC	binding protein	?				VIII
PNW72719.1	cr3055	LetM1
PNW72720.1	cr3055	LetM1
PNW72737.1	cr3055	QCR
PNW72754.1	cr3055	MC
PNW72756.1	cr3055	DMT		phosphate:phosphoenolpyruvate translocator				II
PNW72757.1	cr3055	DMT		phosphate:phosphoenolpyruvate translocator				II
PNW72765.1	cr3055	TRP-CC		transient receptor potential calcium ion channel				IC
PNW72766.1	cr3055	TRP-CC		transient receptor potential calcium ion channel				IC
PNW72802.1	cr3055	ABC	binding protein	?				VIII
PNW72807.1	cr3055	GC
PNW72808.1	cr3055	GC
PNW72812.1	cr3055	DMT		phosphate:phosphoenolpyruvate translocator				II
PNW72870.1	cr3055	Cytb561
PNW72873.1	cr3055	Cytb561
PNW72885.1	cr3055	ZIP		zinc ion				IC
PNW72897.1	cr3055	MOP		multidrug efflux				VI
PNW72909.1	cr3055	MR
PNW72922.1	cr3055	DIC-CT		mercuric ion				IC
PNW72929.1	cr3055	VIC		potassium ion channel				IC
PNW72930.1	cr3055	VIC		potassium ion channel				IC
PNW72947.1	cr3055	MCA
PNW72975.1	cr3055	ABC	ABC	multidrug				VI
PNW72976.1	cr3055	ABC	ABC	multidrug				VI
PNW73024.1	cr3055	VIC		potassium ion channel				IC
PNW73027.1	cr3055	FBT		folate/biopterin				V
PNW73028.1	cr3055	ABC	ABC	? (Uup homolog/duplicated ATPase)				VIII
PNW73043.1	cr3055	FeoB		ferrous ion				IC
PNW73050.1	cr3055	ABC	membrane	sulfate				ID
PNW73057.1	cr3055	GUP		glycerol:proton symporter				II
PNW73062.1	cr3055	Presenilin
PNW73073.1	cr3055	MPT		inner membrane translocase (import) Tim17				VI
PNW73085.1	cr3055	ABC	binding	daunorubicin				VI
PNW73089.1	cr3055	ABC	membrane	?				VIII
PNW73090.1	cr3055	ABC	membrane	?				VIII
PNW73091.1	cr3055	ABC	membrane	?				VIII
PNW73108.1	cr3055	LTE
PNW73196.1	cr3055	DMT		phosphate:phosphoenolpyruvate translocator				II
PNW73259.1	cr3055	CaCA		sodium ion:calcium ion+potassium ion antiporter				IC
PNW73260.1	cr3055	MOP		multidrug efflux				VI
PNW73277.1	cr3055	AEC
PNW73311.1	cr3055	DMT		drug/metabolite?				VI
PNW73329.1	cr3055	STRA6
PNW73373.1	cr3055	Amt		ammonium				IC
PNW73427.1	cr3055	Cytb561
PNW73524.1	cr3055	KDELR
PNW73557.1	cr3055	SELMA
PNW73575.1	cr3055	MIT		magnesium/cobalt ion				IC
PNW73583.1	cr3055	AEC
PNW73584.1	cr3055	ABC	membrane	?				VIII
PNW73631.1	cr3055	Arv1		magnesium ion				IC
PNW73705.1	cr3055	BAH
PNW73714.1	cr3055	PCC
PNW73720.1	cr3055	Amt		ammonium				IC
PNW73737.1	cr3055	Ctr		copper ion uptake				IC
PNW73775.1	cr3055	AAAP		tryptophan/tyrosine				III
PNW73800.1	cr3055	HCC		hemolysin C (HlyC) homolog				VI
PNW73816.1	cr3055	SSS		sodium ion:proline symporter				III
PNW73817.1	cr3055	ZIP		zinc ion				IC
PNW73818.1	cr3055	ClC		chloride ion channel				ID
PNW73838.1	cr3055	Ca-ClC
PNW73839.1	cr3055	Ca-ClC
PNW73840.1	cr3055	MOP	PST	polysaccharide export				VI
PNW73867.1	cr3055	ZIP		zinc ion				IC
PNW73872.1	cr3055	gamma-Secretase
PNW73902.1	cr3055	SVF-Pore
PNW73950.1	cr3055	Ca-ClC
PNW73974.1	cr3055	MFS		multidrug efflux				VI
PNW73975.1	cr3055	MFS		multidrug efflux				VI
PNW73979.1	cr3055	ABC	binding	daunorubicin				VI
PNW74004.1	cr3055	AAA		ADP:ATP antiporter				IV
PNW74043.1	cr3055	CEPT or Tic-Toc
PNW74072.1	cr3055	TDT		tellurite				ID
PNW74089.1	cr3055	Meckelin
PNW74104.1	cr3055	ABC	binding protein	amino acid (glutamine/glutamate/aspartate?)				III
PNW74105.1	cr3055	ABC	binding protein	amino acid (glutamine/glutamate/aspartate?)				III
PNW74129.1	cr3055	ABC	binding	toluene tolerance				VI
PNW74130.1	cr3055	Cytb561
PNW74183.1	cr3055	SVF-Pore
PNW74214.1	cr3055	CPA1		sodium ion:proton antiporter				IC
PNW74248.1	cr3055	MscS		small-conductance mechanosensitive ion channel				IA
PNW74254.1	cr3055	MFS		multidrug efflux				VI
PNW74256.1	cr3055	IRK-C		ATP-sensitive inward rectifier potassium ion channel				IC
PNW74320.1	cr3055	VIC		potassium ion channel				IC
PNW74328.1	cr3055	ABC	membrane	?				VIII
PNW74434.1	cr3055	Arv1		magnesium ion				IC
PNW74435.1	cr3055	Arv1		magnesium ion				IC
PNW74488.1	cr3055	DIC-CT		mercuric ion				IC
PNW74511.1	cr3055	PCC
PNW74516.1	cr3055	PCC
PNW74517.1	cr3055	CPA2		potassium/sodium ion:proton antiporter				IC
PNW74545.1	cr3055	PiT		phosphate				ID
PNW74587.1	cr3055	PiT		phosphate				ID
PNW74618.1	cr3055	DMT		phosphate:phosphoenolpyruvate translocator				II
PNW74619.1	cr3055	DMT		phosphate:phosphoenolpyruvate translocator				II
PNW74633.1	cr3055	PiT		phosphate				ID
PNW74650.1	cr3055	ABC	binding protein	sugar				II
PNW74681.1	cr3055	TM7SF1
PNW74698.1	cr3055	MEX
PNW74706.1	cr3055	PSI
PNW74718.1	cr3055	PPI						VI
PNW74737.1	cr3055	MFS		multidrug efflux				VI
PNW74776.1	cr3055	PCC
PNW74778.1	cr3055	YidH
PNW74831.1	cr3055	DMT		drug/metabolite?				VI
PNW74891.1	cr3055	MscS		small-conductance mechanosensitive ion channel				IA
PNW74900.1	cr3055	P-ATPase		calcium ion				IC
PNW74950.1	cr3055	MFS		multidrug efflux				VI
PNW74959.1	cr3055	ArsB		sodium ion:anion symporter				ID
PNW74963.1	cr3055	OST
PNW74964.1	cr3055	OST
PNW74987.1	cr3055	Calmodulin
PNW74996.1	cr3055	DMT		phosphate:phosphoenolpyruvate translocator				II
PNW75024.1	cr3055	MOP		multidrug efflux				VI
PNW75097.1	cr3055	MLKL
PNW75103.1	cr3055	RND	EST	Patched (Ptc) segmentation polarity protein homolog
PNW75112.1	cr3055	CHR		chromate ion				ID
PNW75132.1	cr3055	ABC	binding protein	?				VIII
PNW75151.1	cr3055	MPT		inner membrane translocase (import) Tim10				VI
PNW75159.1	cr3055	ArAE		fusaric acid efflux?				VI
PNW75161.1	cr3055	PCC
PNW75162.1	cr3055	PCC
PNW75163.1	cr3055	PCC
PNW75172.1	cr3055	MFS		sodium ion:phosphate symporter				ID
PNW75185.1	cr3055	COX
PNW75261.1	cr3055	CaCA		proton:calcium ion antiporter				IC
PNW75313.1	cr3055	CTEP		sodium ion/?				IC
PNW75339.1	cr3055	DMT		drug/metabolite?				VI
PNW75342.1	cr3055	MOP		multidrug efflux				VI
PNW75350.1	cr3055	ER-RT
PNW75445.1	cr3055	CPA1		sodium ion:proton antiporter				IC
PNW75454.1	cr3055	ABC	ABCG	White pigment protein homolog (ABCG)				VI
PNW75455.1	cr3055	ABC	ABCG	White pigment protein homolog (ABCG)				VI
PNW75476.1	cr3055	MagT1
PNW75497.1	cr3055	F-ATPase		protons				IC
PNW75519.1	cr3055	TRP-CC		transient receptor potential calcium ion channel				IC
PNW75528.1	cr3055	ZIP		zinc ion				IC
PNW75529.1	cr3055	ZIP		zinc ion				IC
PNW75543.1	cr3055	ABC	ABCG	White pigment protein homolog (ABCG)				VI
PNW75546.1	cr3055	Amt		ammonium				IC
PNW75547.1	cr3055	Amt		ammonium				IC
PNW75568.1	cr3055	VIC		potassium ion channel				IC
PNW75569.1	cr3055	VIC		potassium ion channel				IC
PNW75579.1	cr3055	PCC		potassium ion channel				IC
PNW75582.1	cr3055	BASS		sodium ion:bile acid symporter				VI
PNW75588.1	cr3055	GIC		glutamate gated ion channel				IC
PNW75589.1	cr3055	ABC	membrane	?				VIII
PNW75593.1	cr3055	ABC	membrane	?				VIII
PNW75595.1	cr3055	FeoB		ferrous ion				IC
PNW75601.1	cr3055	VISP
PNW75613.1	cr3055	Ca-ClC
PNW75614.1	cr3055	ABC	membrane	cobalt ion				IC
PNW75644.1	cr3055	ABC	binding	disaccharides				II
PNW75665.1	cr3055	P-ATPase		phospholipid				VI
PNW75666.1	cr3055	P-ATPase		phospholipid				VI
PNW75717.1	cr3055	ICln		nucleotide-sensitive anion channel				IV
PNW75724.1	cr3055	CEPT1
PNW75764.1	cr3055	ABC	binding	lipid A				VI
PNW75798.1	cr3055	FeoB		ferrous ion				IC
PNW75800.1	cr3055	Ca-ClC
PNW75909.1	cr3055	Rer1
PNW75910.1	cr3055	Rer1
PNW75942.1	cr3055	VIC		potassium ion channel				IC
PNW75954.1	cr3055	VIC		potassium ion channel				IC
PNW76018.1	cr3055	RND	EST	Patched (Ptc) segmentation polarity protein homolog
PNW76057.1	cr3055	MIP		glycerol uptake				II
PNW76114.1	cr3055	ABC	ABCG	White pigment protein homolog (ABCG)				VI
PNW76125.1	cr3055	Mpv17
PNW76127.1	cr3055	Mpv17
PNW76134.1	cr3055	Cytb561
PNW76137.1	cr3055	DMT		drug/metabolite?				VI
PNW76237.1	cr3055	ABC		glutamate gated ion channel				III
PNW76238.1	cr3055	ABC	binding protein	?				VIII
PNW76239.1	cr3055	HIP14
PNW76287.1	cr3055	ABC		multidrug (ABCG/PDR-type)				VI
PNW76310.1	cr3055	PCC
PNW76335.1	cr3055	MC
PNW76341.1	cr3055	MIT		magnesium/cobalt ion				IC
PNW76361.1	cr3055	CPA1		sodium ion:proton antiporter				IC
PNW76368.1	cr3055	VIC		potassium ion channel				IC
PNW76369.1	cr3055	VIC		potassium ion channel				IC
PNW76370.1	cr3055	VIC		potassium ion channel				IC
PNW76379.1	cr3055	MC
PNW76414.1	cr3055	F-ATPase		protons				IC
PNW76445.1	cr3055	APC		amino acid				III
PNW76450.1	cr3055	ABC		multidrug (ABCG/PDR-type)				VI
PNW76464.1	cr3055	Bestrophin		Bestrophin anion channel				ID
PNW76508.1	cr3055	ABC	binding protein	?				VIII
PNW76575.1	cr3055	F-ATPase		protons				IC
PNW76577.1	cr3055	F-ATPase		protons				IC
PNW76603.1	cr3055	MOP		multidrug efflux				VI
PNW76617.1	cr3055	Mpv17
PNW76632.1	cr3055	DMT		phosphate:phosphoenolpyruvate translocator				II
PNW76654.1	cr3055	AEC
PNW76661.1	cr3055	ABC	ABC	? (Uup homolog/duplicated ATPase)				VIII
PNW76676.1	cr3055	P-ATPase		calcium ion				IC
PNW76704.1	cr3055	VIC		potassium ion channel				IC
PNW76720.1	cr3055	F-ATPase		protons				IC
PNW76754.1	cr3055	Bestrophin		Bestrophin anion channel				ID
PNW76763.1	cr3055	PCC
PNW76796.1	cr3055	CEPT or Tic-Toc
PNW76815.1	cr3055	GC
PNW76817.1	cr3055	TMEM205
PNW76832.1	cr3055	ABC	binding	cobalt				IC
PNW76855.1	cr3055	NDH
PNW76864.1	cr3055	VIC		potassium ion channel				IC
PNW76865.1	cr3055	VIC		potassium ion channel				IC
PNW76866.1	cr3055	PCC
PNW76872.1	cr3055	CaCA		sodium ion:calcium ion+potassium ion antiporter				IC
PNW76873.1	cr3055	CaCA		sodium ion:calcium ion+potassium ion antiporter				IC
PNW76876.1	cr3055	ArsAB		signal recognition particle (SRP54)				ID
PNW76880.1	cr3055	DMT		phosphate:phosphoenolpyruvate translocator				II
PNW77021.1	cr3055	F-ATPase		protons				IC
PNW77022.1	cr3055	F-ATPase		protons				IC
PNW77038.1	cr3055	DMT		drug/metabolite?				VI
PNW77056.1	cr3055	TRP-CC		transient receptor potential calcium ion channel				IC
PNW77088.1	cr3055	MMM
PNW77095.1	cr3055	MACPF
PNW77102.1	cr3055	DIC-CT		zinc/cadmium/cobalt ion				IC
PNW77116.1	cr3055	PCC		transient receptor potential calcium ion channel				IC
PNW77153.1	cr3055	MPP
PNW77160.1	cr3055	P-ATPase		zinc/cadmium/cobalt ion				IC
PNW77161.1	cr3055	DIC-CT		zinc/cadmium/cobalt ion				IC
PNW77278.1	cr3055	HIP14
PNW77345.1	cr3055	VIC		potassium ion channel				IC
PNW77359.1	cr3055	NCS2		xanthine/uracil				IV
PNW77360.1	cr3055	NCS2		xanthine/uracil				IV
PNW77385.1	cr3055	MPT						VI
PNW77387.1	cr3055	Ctr		copper ion uptake				IC
PNW77392.1	cr3055	TRP-CC		transient receptor potential calcium ion channel				IC
PNW77418.1	cr3055	MFS		multidrug efflux				VI
PNW77455.1	cr3055	MC
PNW77482.1	cr3055	Tat		protein export				VI
PNW77486.1	cr3055	TMEM199
PNW77493.1	cr3055	ABC	membrane	?				VIII
PNW77495.1	cr3055	MC
PNW77512.1	cr3055	DIC-CT		mercuric ion				IC
PNW77551.1	cr3055	HCC		hemolysin C (HlyC) homolog				VI
PNW77574.1	cr3055	NCS2		xanthine/uracil				IV
PNW77575.1	cr3055	NCS2		xanthine/uracil				IV
PNW77579.1	cr3055	NCS2		xanthine/uracil				IV
PNW77583.1	cr3055	ABC	membrane	?				VIII
PNW77600.1	cr3055	AE		chloride/bicarbonate anion exchange				ID
PNW77606.1	cr3055	FeoB		ferrous ion				IC
PNW77623.1	cr3055	PCC		potassium ion channel				IC
PNW77624.1	cr3055	MOP		multidrug efflux				VI
PNW77626.1	cr3055	ArsB		sodium ion:anion symporter				ID
PNW77627.1	cr3055	ArsB		sodium ion:anion symporter				ID
PNW77628.1	cr3055	ArsB		sodium ion:anion symporter				ID
PNW77655.1	cr3055	MOP		multidrug efflux				VI
PNW77670.1	cr3055	F-ATPase		protons				IC
PNW77699.1	cr3055	YedE/YeeE
PNW77705.1	cr3055	AEC
PNW77710.1	cr3055	BASS		sodium ion:bile acid symporter				VI
PNW77712.1	cr3055	NCS2		xanthine/uracil				IV
PNW77728.1	cr3055	MC
PNW77750.1	cr3055	VIC		potassium ion channel				IC
PNW77759.1	cr3055	CEPT or Tic-Toc
PNW77784.1	cr3055	RegIIIgamma
PNW77793.1	cr3055	PSI
PNW77806.1	cr3055	MPT		inner membrane translocase (import) Tim17				VI
PNW77809.1	cr3055	DMT		phosphate:phosphoenolpyruvate translocator				II
PNW77813.1	cr3055	PCC		transient receptor potential calcium ion channel				IC
PNW77817.1	cr3055	L-B12T
PNW77818.1	cr3055	L-B12T
PNW77824.1	cr3055	MscS		small-conductance mechanosensitive ion channel				IA
PNW77861.1	cr3055	PSI
PNW77862.1	cr3055	PSI
PNW77902.1	cr3055	DAACS		proton/sodium ion:glutamate symporter				III
PNW77903.1	cr3055	DAACS		proton/sodium ion:glutamate symporter				III
PNW77912.1	cr3055	Ca-ClC
PNW77939.1	cr3055	SulP		sulfate				ID
PNW77946.1	cr3055	YedE/YeeE
PNW77974.1	cr3055	P-ATPase		plasma proton				IC
PNW77981.1	cr3055	FeoB		ferrous ion				IC
PNW77986.1	cr3055	NDH
PNW77997.1	cr3055	Ca-ClC
PNW78007.1	cr3055	NDH
PNW78016.1	cr3055	F-ATPase		protons				IC
PNW78029.1	cr3055	V-PPP
PNW78065.1	cr3055	ArsB		arsenite (ArsB)				ID
PNW78137.1	cr3055	DUF3339
PNW78154.1	cr3055	NPC
PNW78206.1	cr3055	MC
PNW78207.1	cr3055	MC
PNW78249.1	cr3055	F-ATPase		protons				IC
PNW78266.1	cr3055	MC
PNW78273.1	cr3055	ClC		chloride ion channel				ID
PNW78304.1	cr3055	CPA1		sodium ion:proton antiporter				IC
PNW78309.1	cr3055	F-ATPase		protons				IC
PNW78323.1	cr3055	ClC		chloride ion channel				ID
PNW78346.1	cr3055	MFS		D-galactonate				IC
PNW78348.1	cr3055	PCC
PNW78351.1	cr3055	Amt		ammonium				IC
PNW78379.1	cr3055	Ca-ClC
PNW78416.1	cr3055	PCC		transient receptor potential calcium ion channel				IC
PNW78450.1	cr3055	MFS		sodium ion:phosphate symporter				ID
PNW78467.1	cr3055	MC
PNW78475.1	cr3055	MFS		nitrate				ID
PNW78480.1	cr3055	ABC		multidrug (ABCG/PDR-type)				VI
PNW78481.1	cr3055	BASS		sodium ion:bile acid symporter				VI
PNW78498.1	cr3055	ABC	binding protein	sugar				II
PNW78499.1	cr3055	LrgB/CidB/GGT
PNW78500.1	cr3055	MC
PNW78513.1	cr3055	HIP14
PNW78515.1	cr3055	PPI						VI
PNW78535.1	cr3055	BASS		sodium ion:bile acid symporter				VI
PNW78552.1	cr3055	LIC						I
PNW78576.1	cr3055	APT		tryptophan uptake				III
PNW78618.1	cr3055	MFS		multidrug efflux				VI
PNW78638.1	cr3055	P-ATPase		calcium ion				IC
PNW78695.1	cr3055	MFS		organic cation				III
PNW78701.1	cr3055	GT39
PNW78760.1	cr3055	Mpv17
PNW78764.1	cr3055	NCS1		cytosine/purines/uracil/thiamine/allantoin				V
PNW78789.1	cr3055	VIC		potassium ion channel				IC
PNW78791.1	cr3055	TMPIT1
PNW78800.1	cr3055	PCC		potassium ion channel				IC
PNW78845.1	cr3055	ZIP		zinc ion				IC
PNW78846.1	cr3055	ZIP		zinc ion				IC
PNW78917.1	cr3055	M+-PPase		proton (vacuolar)				IC
PNW78932.1	cr3055	DedA
PNW78934.1	cr3055	ABC	binding protein	toluene tolerance				VI
PNW78937.1	cr3055	ArsB		arsenite (ArsB)				ID
PNW78942.1	cr3055	ArsB		sodium ion:proton antiporter				IC
PNW78985.1	cr3055	ABC	binding protein	sugar				II
PNW78998.1	cr3055	PCC		potassium ion channel				IC
PNW79055.1	cr3055	MFS		sodium ion:phosphate symporter				ID
PNW79060.1	cr3055	MC
PNW79117.1	cr3055	SulP		sulfate				ID
PNW79129.1	cr3055	SalphaR
PNW79141.1	cr3055	Piezo
PNW79162.1	cr3055	V-PPP
PNW79163.1	cr3055	YidH
PNW79198.1	cr3055	ABC	binding	glycine betaine				III
PNW79209.1	cr3055	DMT		drug/metabolite?				VI
PNW79210.1	cr3055	DIC-CT		zinc/cadmium/cobalt ion				IC
PNW79264.1	cr3055	DMT		phosphate:phosphoenolpyruvate translocator				II
PNW79288.1	cr3055	ABC	binding	cobalt				IC
PNW79296.1	cr3055	CaCA		proton:calcium ion antiporter				IC
PNW79302.1	cr3055	P-ATPase		calcium ion/manganese ion				IC
PNW79304.1	cr3055	P-ATPase		calcium ion/manganese ion				IC
PNW79321.1	cr3055	MFS		nitrate				ID
PNW79322.1	cr3055	MFS		nitrate				ID
PNW79323.1	cr3055	NAR2.1
PNW79375.1	cr3055	LIP/SIP
PNW79406.1	cr3055	DMT		phosphate:phosphoenolpyruvate translocator				II
PNW79456.1	cr3055	MFS		multidrug efflux				VI
PNW79459.1	cr3055	DMT		phosphate:phosphoenolpyruvate translocator				II
PNW79510.1	cr3055	DMT		drug/metabolite?				VI
PNW79511.1	cr3055	DMT		drug/metabolite?				VI
PNW79515.1	cr3055	BASS		sodium ion:bile acid symporter				VI
PNW79519.1	cr3055	AAA		ADP:ATP antiporter				IV
PNW79561.1	cr3055	MC
PNW79566.1	cr3055	TRP-CC		transient receptor potential calcium ion channel				IC
PNW79616.1	cr3055	SSS		sodium ion:proline symporter				III
PNW79617.1	cr3055	SSS		sodium ion:proline symporter				III
PNW79621.1	cr3055	Ca-ClC
PNW79624.1	cr3055	Ca-ClC
PNW79626.1	cr3055	Ca-ClC
PNW79627.1	cr3055	Ca-ClC
PNW79635.1	cr3055	AAA		ADP:ATP antiporter				IV
PNW79636.1	cr3055	AAA		ADP:ATP antiporter				IV
PNW79702.1	cr3055	DMT		phosphate:phosphoenolpyruvate translocator				II
PNW79772.1	cr3055	FAX
PNW79800.1	cr3055	MFS		multidrug efflux				VI
PNW79801.1	cr3055	MFS		multidrug efflux				VI
PNW79857.1	cr3055	MOP		multidrug efflux				VI
PNW79860.1	cr3055	ABC	membrane	toxin secretion	*			VI
PNW79862.1	cr3055	ABC	membrane	?				VIII
PNW79863.1	cr3055	ABC	membrane	?				VIII
PNW79867.1	cr3055	ABC	membrane	?				VIII
PNW79909.1	cr3055	Tat		protein export				VI
PNW79923.1	cr3055	ABC	binding	heme				V
PNW79924.1	cr3055	DMT		drug/metabolite?				VI
PNW79926.1	cr3055	PPI						VI
PNW80123.1	cr3055	NDH
PNW80135.1	cr3055	DMT		phosphate:phosphoenolpyruvate translocator				II
PNW80139.1	cr3055	MFS		sodium ion:phosphate symporter				ID
PNW80140.1	cr3055	MFS		sodium ion:phosphate symporter				ID
PNW80143.1	cr3055	CEPT or Tic-Toc
PNW80148.1	cr3055	MIT		magnesium/cobalt ion				IC
PNW80189.1	cr3055	FeoB		ferrous ion				IC
PNW80203.1	cr3055	DMT		phosphate:phosphoenolpyruvate translocator				II
PNW80338.1	cr3055	ABC	ABCG	White pigment protein homolog (ABCG)				VI
PNW80382.1	cr3055	Nramp		manganese/iron ion				IC
PNW80397.1	cr3055	TMED
PNW80416.1	cr3055	P-ATPase		phospholipid				VI
PNW80417.1	cr3055	P-ATPase		phospholipid				VI
PNW80418.1	cr3055	P-ATPase		phospholipid				VI
PNW80419.1	cr3055	P-ATPase		phospholipid				VI
PNW80420.1	cr3055	P-ATPase		phospholipid				VI
PNW80522.1	cr3055	Klotho
PNW80544.1	cr3055	Nramp		manganese/iron ion				IC
PNW80625.1	cr3055	SalphaR
PNW80666.1	cr3055	PiT		phosphate				ID
PNW80667.1	cr3055	PiT		phosphate				ID
PNW80686.1	cr3055	ABC	membrane	?				VIII
PNW80702.1	cr3055	Yip
PNW80737.1	cr3055	HIP14
PNW80738.1	cr3055	PCC		transient receptor potential calcium ion channel				IC
PNW80739.1	cr3055	ABC	ABCG	White pigment protein homolog (ABCG)				VI
PNW80746.1	cr3055	CASQ
PNW80747.1	cr3055	CASQ
PNW80768.1	cr3055	APC		cationic amino acid				III
PNW80777.1	cr3055	MscS		small-conductance mechanosensitive ion channel				IA
PNW80796.1	cr3055	VIC		potassium ion channel				IC
PNW80801.1	cr3055	GT39
PNW80808.1	cr3055	VIC		potassium ion channel				IC
PNW80817.1	cr3055	DMT		phosphate:phosphoenolpyruvate translocator				II
PNW80859.1	cr3055	Presenilin		archaeal calcium ion channel (Presenilin homolog)				IC
PNW80861.1	cr3055	MFS		4-hydroxyphenylacetate				II
PNW80864.1	cr3055	Presenilin
PNW80880.1	cr3055	PCC		potassium ion channel				IC
PNW80898.1	cr3055	PCC		transient receptor potential calcium ion channel				IC
PNW80924.1	cr3055	ABC	binding	phosphonate				ID
PNW80976.1	cr3055	FBT		multidrug efflux				VI
PNW80992.1	cr3055	MACPF
PNW81010.1	cr3055	ABC	ABCG	White pigment protein homolog (ABCG)				VI
PNW81011.1	cr3055	ABC	ABCG	White pigment protein homolog (ABCG)				VI
PNW81022.1	cr3055	MFS		Acetyl-CoA:CoA antiporter				V
PNW81026.1	cr3055	ABC	ABC	? (Fe-S assembly/SufBCD system)				V
PNW81049.1	cr3055	MC
PNW81051.1	cr3055	MMM
PNW81052.1	cr3055	MMM
PNW81097.1	cr3055	PCC		transient receptor potential calcium ion channel				IC
PNW81145.1	cr3055	MFS		multidrug efflux				VI
PNW81189.1	cr3055	ABC	binding protein	sugar				II
PNW81245.1	cr3055	APC		amino acid				III
PNW81257.1	cr3055	ABC	membrane	sulfate				ID
PNW81342.1	cr3055	ZIP		zinc ion				IC
PNW81353.1	cr3055	PPI						VI
PNW81360.1	cr3055	MIT		magnesium/cobalt ion				IC
PNW81373.1	cr3055	MC
PNW81388.1	cr3055	DMT		drug/metabolite?				VI
PNW81396.1	cr3055	MFS		multidrug efflux				VI
PNW81417.1	cr3055	ZIP		zinc ion				IC
PNW81418.1	cr3055	ZIP		zinc ion				IC
PNW81421.1	cr3055	Bestrophin		Bestrophin anion channel				ID
PNW81427.1	cr3055	DMT		drug/metabolite?				VI
PNW81429.1	cr3055	Amt		ammonium				IC
PNW81439.1	cr3055	CAAX Protease
PNW81453.1	cr3055	CDC50
PNW81480.1	cr3055	LIP/SIP
PNW81481.1	cr3055	LIP/SIP
PNW81483.1	cr3055	DsbD
PNW81524.1	cr3055	F-ATPase		protons				IC
PNW81529.1	cr3055	BASS		sodium ion:bile acid symporter				VI
PNW81559.1	cr3055	DASS		sodium ion:anion symporter				ID
PNW81565.1	cr3055	YidC/Alb3/Oxa1		60 KD inner membrane protein OxaA homolog				III
PNW81708.1	cr3055	ABC	binding	sulfate/thiosulfate				ID
PNW81719.1	cr3055	F-ATPase		protons				IC
PNW81722.1	cr3055	MC
PNW81772.1	cr3055	PPI						VI
PNW81779.1	cr3055	F-ATPase		protons				IC
PNW81784.1	cr3055	DMT		drug/metabolite?				VI
PNW81786.1	cr3055	MC
PNW81787.1	cr3055	CemA
PNW81792.1	cr3055	DASS		sodium ion:anion symporter				ID
PNW81797.1	cr3055	NCS2		xanthine/uracil				IV
PNW81812.1	cr3055	LCT
PNW81821.1	cr3055	Bestrophin		Bestrophin anion channel				ID
PNW81826.1	cr3055	DedA
PNW81856.1	cr3055	Pex11
PNW81870.1	cr3055	DMT		phosphate:phosphoenolpyruvate translocator				II
PNW81872.1	cr3055	P-ATPase		sodium ion:potassium ion antiporter				IC
PNW81882.1	cr3055	AAAP		amino acid				III
PNW81895.1	cr3055	ABC	binding	heme				V
PNW81940.1	cr3055	NDH
PNW81954.1	cr3055	MC
PNW81955.1	cr3055	MC
PNW81963.1	cr3055	ABC	membrane	toluene tolerance				VI
PNW81971.1	cr3055	OpgH
PNW81972.1	cr3055	OpgH
PNW82014.1	cr3055	MC
PNW82053.1	cr3055	MMM
PNW82054.1	cr3055	MMM
PNW82055.1	cr3055	ABC	binding	heme				V
PNW82085.1	cr3055	MFS		multidrug efflux				VI
PNW82098.1	cr3055	ABC	binding	sulfate				ID
PNW82124.1	cr3055	MMM
PNW82172.1	cr3055	HIP14
PNW82185.1	cr3055	Bestrophin		Bestrophin anion channel				ID
PNW82219.1	cr3055	VIC		potassium ion channel				IC
PNW82276.1	cr3055	ABC	binding	iron-hydroxamate				IC
PNW82280.1	cr3055	SVF-Pore
PNW82300.1	cr3055	CPA2		potassium/sodium ion:proton antiporter				IC
PNW82302.1	cr3055	LCT
PNW82337.1	cr3055	PCC
PNW82359.1	cr3055	CEPT or Tic-Toc
PNW82424.1	cr3055	CDC50
PNW82434.1	cr3055	MC
PNW82435.1	cr3055	Mpv17
PNW82476.1	cr3055	Ca-ClC
PNW82499.1	cr3055	CPA1		sodium ion:proton antiporter				IC
PNW82500.1	cr3055	MACPF
PNW82513.1	cr3055	ZIP		zinc ion				IC
PNW82528.1	cr3055	MPT		inner membrane translocase (import) Tim17				VI
PNW82564.1	cr3055	Amt		ammonium				IC
PNW82565.1	cr3055	Amt		ammonium				IC
PNW82583.1	cr3055	NDH
PNW82584.1	cr3055	NDH
PNW82592.1	cr3055	MFS		organic cation				III
PNW82611.1	cr3055	MC
PNW82615.1	cr3055	DMT		drug/metabolite?				VI
PNW82616.1	cr3055	MC
PNW82655.1	cr3055	Arv1		magnesium ion				IC
PNW82656.1	cr3055	Arv1		magnesium ion				IC
PNW82678.1	cr3055	CDF		cation efflux				IC
PNW82736.1	cr3055	MIT		magnesium/cobalt ion				IC
PNW82747.1	cr3055	APC		amino acid				III
PNW82763.1	cr3055	Amt		ammonium				IC
PNW82792.1	cr3055	gamma-Secretase
PNW82809.1	cr3055	ArAE		fusaric acid efflux?				VI
PNW82811.1	cr3055	M+-PPase		proton (vacuolar)				IC
PNW82815.1	cr3055	MC
PNW82861.1	cr3055	TSUP
PNW82897.1	cr3055	AAAP		amino acid				III
PNW82918.1	cr3055	ZIP		zinc ion				IC
PNW82967.1	cr3055	MFS		multidrug efflux				VI
PNW82973.1	cr3055	MFS		multidrug efflux				VI
PNW82974.1	cr3055	MFS		multidrug efflux				VI
PNW82981.1	cr3055	MFS		multidrug efflux				VI
PNW82982.1	cr3055	MFS		multidrug efflux				VI
PNW82983.1	cr3055	Fks1
PNW83033.1	cr3055	Hly III
PNW83072.1	cr3055	CEPT or Tic-Toc
PNW83077.1	cr3055	DMT		drug/metabolite?				VI
PNW83117.1	cr3055	MC
PNW83177.1	cr3055	PCC
PNW83179.1	cr3055	CAAX Protease2
PNW83201.1	cr3055	ABC	binding	sulfate				ID
PNW83204.1	cr3055	FBT		folate/biopterin				V
PNW83207.1	cr3055	MFS		multidrug efflux				VI
PNW83208.1	cr3055	MFS		multidrug efflux				VI
PNW83217.1	cr3055	IRK-C		ATP-sensitive inward rectifier potassium ion channel				IC
PNW83220.1	cr3055	SalphaR
PNW83232.1	cr3055	ABC	ABCG	White pigment protein homolog (ABCG)				VI
PNW83272.1	cr3055	MFS		multidrug efflux				VI
PNW83298.1	cr3055	ER-RT
PNW83303.1	cr3055	PbrBC
PNW83321.1	cr3055	Nramp		manganese/iron ion				IC
PNW83331.1	cr3055	BASS		sodium ion:bile acid symporter				VI
PNW83345.1	cr3055	Ctr		copper ion uptake				IC
PNW83376.1	cr3055	TRP-CC		transient receptor potential calcium ion channel				IC
PNW83384.1	cr3055	Rhomboid
PNW83394.1	cr3055	AI-2E		Autoinducer-2 export				VI
PNW83395.1	cr3055	NDH
PNW83436.1	cr3055	PCC		transient receptor potential calcium ion channel				IC
PNW83438.1	cr3055	VIC		potassium ion channel				IC
PNW83467.1	cr3055	P-ATPase		calcium ion				IC
PNW83533.1	cr3055	CPA1		sodium ion:proton antiporter				IC
PNW83705.1	cr3055	DMT		drug/metabolite?				VI
PNW83706.1	cr3055	DMT		drug/metabolite?				VI
PNW83740.1	cr3055	ABC	ABCG	White pigment protein homolog (ABCG)				VI
PNW83746.1	cr3055	ArsAB		arsenite (ArsA)				ID
PNW83756.1	cr3055	KUP		potassium ion uptake				IC
PNW83786.1	cr3055	KUP		potassium ion uptake				IC
PNW83806.1	cr3055	MC
PNW83818.1	cr3055	ER-RT
PNW83854.1	cr3055	P-ATPase		calcium ion				IC
PNW83942.1	cr3055	Fks1
PNW83960.1	cr3055	SulP		sulfate				ID
PNW83961.1	cr3055	MACPF
PNW83962.1	cr3055	MACPF
PNW83980.1	cr3055	MOP		multidrug efflux				VI
PNW83984.1	cr3055	MOP		multidrug efflux				VI
PNW83985.1	cr3055	MOP		multidrug efflux				VI
PNW84001.1	cr3055	ENT		nucleoside				IV
PNW84012.1	cr3055	Hly III
PNW84019.1	cr3055	ABC	ABCG	White pigment protein homolog (ABCG)				VI
PNW84038.1	cr3055	MC
PNW84079.1	cr3055	CPA2		potassium/sodium ion:proton antiporter				IC
PNW84080.1	cr3055	CPA2		potassium/sodium ion:proton antiporter				IC
PNW84081.1	cr3055	CPA2		potassium/sodium ion:proton antiporter				IC
PNW84084.1	cr3055	F-ATPase		protons				IC
PNW84085.1	cr3055	F-ATPase		protons				IC
PNW84101.1	cr3055	ABC	ABCG	White pigment protein homolog (ABCG)				VI
PNW84118.1	cr3055	COX
PNW84140.1	cr3055	ABC	ABC	? (Uup homolog/duplicated ATPase)				VIII
PNW84141.1	cr3055	MC
PNW84152.1	cr3055	MC
PNW84177.1	cr3055	ABC		multidrug (ABCG/PDR-type)				VI
PNW84179.1	cr3055	ABC		multidrug (ABCG/PDR-type)				VI
PNW84186.1	cr3055	POT/PTR		proton:dipeptide/tripeptide symporter				III
PNW84187.1	cr3055	SVF-Pore
PNW84188.1	cr3055	SVF-Pore
PNW84207.1	cr3055	LIC						I
PNW84222.1	cr3055	SVF-Pore
PNW84223.1	cr3055	SVF-Pore
PNW84232.1	cr3055	APC		amino acid				III
PNW84254.1	cr3055	BACE1
PNW84266.1	cr3055	DMT		phosphate:phosphoenolpyruvate translocator				II
PNW84267.1	cr3055	MACPF
PNW84271.1	cr3055	PPI						VI
PNW84280.1	cr3055	ZIP		zinc ion				IC
PNW84295.1	cr3055	ABC	membrane	?				VIII
PNW84322.1	cr3055	MACPF
PNW84351.1	cr3055	F-ATPase		protons				IC
PNW84352.1	cr3055	F-ATPase		protons				IC
PNW84394.1	cr3055	Rhomboid
PNW84447.1	cr3055	CDF		cation efflux				IC
PNW84450.1	cr3055	PCC		transient receptor potential calcium ion channel				IC
PNW84489.1	cr3055	Tat		protein export				VI
PNW84562.1	cr3055	Cytb561
PNW84570.1	cr3055	VIC		potassium ion channel				IC
PNW84586.1	cr3055	MFS		nitrate				ID
PNW84615.1	cr3055	ABC	ABC	multidrug				VI
PNW84670.1	cr3055	TRP-CC		potassium ion channel				IC
PNW84680.1	cr3055	COX
PNW84681.1	cr3055	MFS		multidrug efflux				VI
PNW84753.1	cr3055	VIC		potassium ion channel				IC
PNW84803.1	cr3055	Amt		ammonium				IC
PNW84804.1	cr3055	Amt		ammonium				IC
PNW84805.1	cr3055	PF0225
PNW84836.1	cr3055	ArsB		sodium ion:anion symporter				ID
PNW84839.1	cr3055	CDF		cation efflux				IC
PNW84844.1	cr3055	CDF		cation efflux				IC
PNW84845.1	cr3055	CDF		cation efflux				IC
PNW84849.1	cr3055	ABC	ABCB	mitochondrial peptide export (ABCB/TAP)				VI
PNW84876.1	cr3055	DMT		phosphate:phosphoenolpyruvate translocator				II
PNW84883.1	cr3055	ABC	ABCG	White pigment protein homolog (ABCG)				VI
PNW84886.1	cr3055	FBT		folate/biopterin				V
PNW84889.1	cr3055	CEPT1
PNW84895.1	cr3055	ABC	binding	disaccharides				II
PNW84922.1	cr3055	ABC	binding	cobalt				IC
PNW84931.1	cr3055	P-ATPase		plasma proton				IC
PNW84942.1	cr3055	P-ATPase		plasma proton				IC
PNW85026.1	cr3055	AAAP		amino acid				III
PNW85044.1	cr3055	ABC	ABCG	White pigment protein homolog (ABCG)				VI
PNW85045.1	cr3055	ABC	ABCG	White pigment protein homolog (ABCG)				VI
PNW85102.1	cr3055	HCC		hemolysin C (HlyC) homolog				VI
PNW85113.1	cr3055	MC
PNW85141.1	cr3055	MFS		multidrug efflux				VI
PNW85154.1	cr3055	ABC	membrane	?				VIII
PNW85156.1	cr3055	PCC
PNW85157.1	cr3055	PCC
PNW85158.1	cr3055	PCC
PNW85180.1	cr3055	TRP-CC		transient receptor potential calcium ion channel				IC
PNW85191.1	cr3055	MOAC
PNW85207.1	cr3055	F-ATPase		protons				IC
PNW85246.1	cr3055	MOP		multidrug efflux				VI
PNW85282.1	cr3055	MFS		multidrug efflux				VI
PNW85283.1	cr3055	MFS		multidrug efflux				VI
PNW85290.1	cr3055	DMT		drug/metabolite?				VI
PNW85363.1	cr3055	CLAC
PNW85367.1	cr3055	MPT		inner membrane translocase (import) Tim17				VI
PNW85381.1	cr3055	Fks1
PNW85405.1	cr3055	DMT		phosphate:phosphoenolpyruvate translocator				II
PNW85408.1	cr3055	Fks1
PNW85415.1	cr3055	Fks1
PNW85423.1	cr3055	MCA
PNW85424.1	cr3055	DMT		drug/metabolite?				VI
PNW85452.1	cr3055	MFS		sodium ion:phosphate symporter				ID
PNW85496.1	cr3055	FeoB		ferrous ion				IC
PNW85502.1	cr3055	ZIP		zinc ion				IC
PNW85538.1	cr3055	ABC	binding	daunorubicin				VI
PNW85553.1	cr3055	ILT		iron ion				IC
PNW85657.1	cr3055	Sna
PNW85659.1	cr3055	VAP
PNW85688.1	cr3055	Fks1
PNW85739.1	cr3055	HIP14
PNW85755.1	cr3055	MFS		multidrug efflux				VI
PNW85776.1	cr3055	MOP		multidrug efflux				VI
PNW85801.1	cr3055	ArsAB		arsenite (ArsA)				ID
PNW85811.1	cr3055	Rhomboid
PNW85859.1	cr3055	MC
PNW85929.1	cr3055	Bestrophin		Bestrophin anion channel				ID
PNW85966.1	cr3055	MC
PNW86022.1	cr3055	Cytb561
PNW86030.1	cr3055	M50-P
PNW86119.1	cr3055	P-GAP3
PNW86153.1	cr3055	MFS		phosphate				ID
PNW86187.1	cr3055	F-ATPase		protons				IC
PNW86205.1	cr3055	DMT		drug/metabolite?				VI
PNW86225.1	cr3055	ABC	binding	daunorubicin				VI
PNW86239.1	cr3055	Bestrophin		Bestrophin anion channel				ID
PNW86240.1	cr3055	Bestrophin		Bestrophin anion channel				ID
PNW86276.1	cr3055	DMT		drug/metabolite?				VI
PNW86314.1	cr3055	DMT		drug/metabolite?				VI
PNW86346.1	cr3055	ABC		nucleoside				IV
PNW86357.1	cr3055	ABC	ABCB	mitochondrial peptide export (ABCB/TAP)				VI
PNW86358.1	cr3055	ABC	ABCB	mitochondrial peptide export (ABCB/TAP)				VI
PNW86378.1	cr3055	NSCC2		preprotein translocase Sec62				IC
PNW86386.1	cr3055	RhtB		amino acid efflux				VI
PNW86407.1	cr3055	MR
PNW86420.1	cr3055	ABC	binding protein	?				VIII
PNW86483.1	cr3055	DedA
PNW86524.1	cr3055	HIP14
PNW86540.1	cr3055	MC
PNW86541.1	cr3055	MC
PNW86570.1	cr3055	MC
PNW86575.1	cr3055	I-PPI
PNW86582.1	cr3055	I-PPI
PNW86606.1	cr3055	RND	EST	Patched (Ptc) segmentation polarity protein homolog
PNW86607.1	cr3055	RND	EST	Patched (Ptc) segmentation polarity protein homolog
PNW86611.1	cr3055	P-ATPase
PNW86612.1	cr3055	P-ATPase
PNW86622.1	cr3055	ATP-E
PNW86625.1	cr3055	MFS		organic cation				III
PNW86626.1	cr3055	MC
PNW86689.1	cr3055	MFS		multidrug efflux				VI
PNW86699.1	cr3055	CTEP		sodium ion/?				IC
PNW86700.1	cr3055	CTEP		sodium ion/?				IC
PNW86720.1	cr3055	CEPT1
PNW86721.1	cr3055	DMT		nucleotide-sugar				IV
PNW86723.1	cr3055	DMT		drug/metabolite?				VI
PNW86768.1	cr3055	ABC	ABCG	White pigment protein homolog (ABCG)				VI
PNW86777.1	cr3055	ABC	binding	cobalt				IC
PNW86795.1	cr3055	ABC	ABCG	White pigment protein homolog (ABCG)				VI
PNW86796.1	cr3055	ABC	ABCG	White pigment protein homolog (ABCG)				VI
PNW86817.1	cr3055	TMEM208
PNW86839.1	cr3055	ABC	membrane	?				VIII
PNW86859.1	cr3055	ABC	ABCG	White pigment protein homolog (ABCG)				VI
PNW86860.1	cr3055	VIC		potassium ion channel				IC
PNW86876.1	cr3055	VIT		vacuolar iron uptake transporter homolog				IC
PNW86877.1	cr3055	VIT		vacuolar iron uptake transporter homolog				IC
PNW86909.1	cr3055	MFS		organic cation				III
PNW86923.1	cr3055	MIT		magnesium/cobalt ion				IC
PNW86964.1	cr3055	ABC	membrane	?				VIII
PNW86988.1	cr3055	LIC						I
PNW86990.1	cr3055	CASQ
PNW86991.1	cr3055	CASQ
PNW87018.1	cr3055	OST
PNW87036.1	cr3055	DMT		phosphate:phosphoenolpyruvate translocator				II
PNW87067.1	cr3055	VIT		vacuolar iron uptake transporter homolog				IC
PNW87068.1	cr3055	VIT		vacuolar iron uptake transporter homolog				IC
PNW87089.1	cr3055	APC		amino acid				III
PNW87143.1	cr3055	MFS		nitrate				ID
PNW87151.1	cr3055	Amt		ammonium				IC
PNW87177.1	cr3055	AAAP		amino acid				III
PNW87181.1	cr3055	PCC		transient receptor potential calcium ion channel				IC
PNW87191.1	cr3055	ABC	ABCG	White pigment protein homolog (ABCG)				VI
PNW87198.1	cr3055	DMT		phosphate:phosphoenolpyruvate translocator				II
PNW87256.1	cr3055	AAAP		amino acid				III
PNW87258.1	cr3055	PCC
PNW87265.1	cr3055	MscS		small-conductance mechanosensitive ion channel				IA
PNW87285.1	cr3055	SelP-Receptor
PNW87289.1	cr3055	F-ATPase		protons				IC
PNW87290.1	cr3055	F-ATPase		protons				IC
PNW87333.1	cr3055	MFS		multidrug efflux				VI
PNW87393.1	cr3055	CTEP		sodium ion/?				IC
PNW87415.1	cr3055	VIC		potassium ion channel				IC
PNW87416.1	cr3055	VIC		potassium ion channel				IC
PNW87429.1	cr3055	AAAP		amino acid				III
PNW87430.1	cr3055	AAAP		amino acid				III
PNW87448.1	cr3055	HCC		hemolysin C (HlyC) homolog				VI
PNW87449.1	cr3055	HCC		hemolysin C (HlyC) homolog				VI
PNW87451.1	cr3055	P-ATPase		calcium ion				IC
PNW87454.1	cr3055	VIC		potassium ion channel				IC
PNW87459.1	cr3055	PiT		phosphate				ID
PNW87461.1	cr3055	PiT		phosphate				ID
PNW87462.1	cr3055	PiT		phosphate				ID
PNW87463.1	cr3055	PiT		phosphate				ID
PNW87467.1	cr3055	CPA1		sodium ion:proton antiporter				IC
PNW87474.1	cr3055	DMT		phosphate:phosphoenolpyruvate translocator				II
PNW87477.1	cr3055	VIC		potassium ion channel				IC
PNW87487.1	cr3055	MIT		magnesium/cobalt ion				IC
PNW87740.1	cr3055	ZIP		zinc ion				IC
PNW87742.1	cr3055	DedA
PNW87757.1	cr3055	MFS		multidrug efflux				VI
PNW87764.1	cr3055	ABC	membrane	?				VIII
PNW87835.1	cr3055	VIC		potassium ion channel				IC
PNW87875.1	cr3055	YidH
PNW87919.1	cr3055	ABC	ABCG	White pigment protein homolog (ABCG)				VI
PNW87924.1	cr3055	HIP14
PNW87929.1	cr3055	MC
PNW87930.1	cr3055	SSS		sodium ion:proline symporter				III
PNW87931.1	cr3055	SSS		sodium ion:proline symporter				III
PNW87937.1	cr3055	FBT		folate/biopterin				V
PNW87942.1	cr3055	MOP		multidrug efflux				VI
PNW87943.1	cr3055	MOP		multidrug efflux				VI
PNW87979.1	cr3055	SSS		sodium ion:proline symporter				III
PNW88006.1	cr3055	MPT		inner membrane translocase (import) Tim17				VI
PNW88014.1	cr3055	BASS		sodium ion:bile acid symporter				VI
PNW88059.1	cr3055	DMT		drug/metabolite?				VI
PNW88061.1	cr3055	PRA1
PNW88064.1	cr3055	TRP-CC		potassium ion channel				IC
PNW88065.1	cr3055	VIC		potassium ion channel				IC
PNW88066.1	cr3055	TRP-CC		potassium ion channel				IC
PNW88069.1	cr3055	VIC		potassium ion channel				IC
PNW88100.1	cr3055	MOP		multidrug efflux				VI
PNW88141.1	cr3055	MLO
PNW88162.1	cr3055	MC
PNW88200.1	cr3055	F-ATPase		protons				IC
PNW88220.1	cr3055	ER-RT
PNW88246.1	cr3055	MPT		inner membrane translocase (import) Tim17				VI
PNW88255.1	cr3055	PPI						VI
PNW88258.1	cr3055	CTL
PNW88271.1	cr3055	VIC		potassium ion channel				IC
PNW88294.1	cr3055	MFS		multidrug efflux				VI
PNW88302.1	cr3055	L-B12T
PNW88307.1	cr3055	APC		amino acid				III
PNW88310.1	cr3055	ABC	binding	sulfate				ID
PNW88324.1	cr3055	DIC-CT		mercuric ion				IC
PNW88335.1	cr3055	CRAC-C
PNW88350.1	cr3055	ABC	binding protein	?				VIII
PNW88368.1	cr3055	Pho1
PNW88401.1	cr3055	MOP		multidrug efflux				VI
PNW88402.1	cr3055	F-ATPase		protons				IC
PNW88435.1	cr3055	PCC
PNW88445.1	cr3055	ABC	ABCG	White pigment protein homolog (ABCG)				VI
PNW88454.1	cr3055	DMT		drug/metabolite?				VI
PNW88455.1	cr3055	DMT		drug/metabolite?				VI
PNW88496.1	cr3055	DMT		drug/metabolite?				VI
PNW88503.1	cr3055	CysZ
PNW88513.1	cr3055	MIT		magnesium/cobalt ion				IC
PNW88531.1	cr3055	MPT		inner membrane translocase (import) Tim10				VI
PNW88548.1	cr3055	CPA1		sodium ion:proton antiporter				IC
PNW88549.1	cr3055	ABC	binding protein	?				VIII
PNW88567.1	cr3055	ABC	binding	cobalt				IC
PNW88581.1	cr3055	MscS		small-conductance mechanosensitive ion channel				IA
PNW88584.1	cr3055	MscS		small-conductance mechanosensitive ion channel				IA
PNW88585.1	cr3055	IRK-C		ATP-sensitive inward rectifier potassium ion channel				IC
PNW88588.1	cr3055	SulP		sulfate				ID
PNW88596.1	cr3055	P-ATPase		calcium ion				IC
PNW88601.1	cr3055	Erv14
PNW88614.1	cr3055	ClC		chloride ion channel				ID
PNW88636.1	cr3055	Bestrophin		Bestrophin anion channel				ID
PNW88649.1	cr3055	ClC		chloride ion channel				ID
PNW88651.1	cr3055	MIP		glycerol uptake				II
PNW88676.1	cr3055	MFS		oxalate:formate antiporter				II
PNW88705.1	cr3055	APC		cationic amino acid				III
PNW88706.1	cr3055	APC		cationic amino acid				III
PNW88712.1	cr3055	Ctr		copper ion uptake				IC
PNW88723.1	cr3055	P-ATPase		calcium ion				IC
PNW88736.1	cr3055	CAAX Protease
PNW88739.1	cr3055	MACPF
PNW88752.1	cr3055	PF0225
PNW88754.1	cr3055	DedA
PNW88758.1	cr3055	ABC	binding protein	phosphate				ID
PNW88777.1	cr3055	F-ATPase		protons				IC
PNW88783.1	cr3055	ABC	binding protein	phosphate				ID
PNW88784.1	cr3055	ABC	binding protein	branched-chain amino acid				III
PNW88788.1	cr3055	E-Syt
PNW88789.1	cr3055	E-Syt
PNW88813.1	cr3055	DMT		phosphate:phosphoenolpyruvate translocator				II
PNW88851.1	cr3055	FeoB		ferrous ion				IC
PNW88890.1	cr3055	M50-P
PNW88895.1	cr3055	F-ATPase		protons				IC
PNW88909.1	cr3055	Rhomboid
PNW88935.1	cr3055	MOP		multidrug efflux				VI
PNW88939.1	cr3055	KDELR
PNW88940.1	cr3055	KDELR
PNW89009.1	cr3055	PTH
PNW89037.1	cr3055	MscS		small-conductance mechanosensitive ion channel				IA
PNW89051.1	cr3055	COX
PNW89062.1	cr3055	FeoB		ferrous ion				IC
PNW89083.1	cr3055	ZIP		zinc ion				IC
