# Supplementary material for: Farnesyl pyrophosphate compartmentalization in the green microalga Chlamydomonas reinhardtii during heterologous (E)-α-bisabolene production
Source: Microb Cell Fact. 2022 Sep 14;21:190. doi: 10.1186/s12934-022-01910-5 (PMC9472337; doi:10.1186/s12934-022-01910-5)
Supplement: Supplementary file 6 — Additional file 6. Transporters annotated on the chloroplast genome by TransAAP [file 12934_2022_1910_MOESM6_ESM.txt]

lcl|FJ423446.1_prot_ACJ50091.1_1	EFEJOOJC_00003	cr3055_chloroplast	QCR		14
lcl|FJ423446.1_prot_ACJ50092.1_2	EFEJOOJC_00004	cr3055_chloroplast	QCR		15
lcl|FJ423446.1_prot_ACJ50098.1_8	EFEJOOJC_00019	cr3055_chloroplast	QCR		16
lcl|FJ423446.1_prot_ACJ50099.1_9	EFEJOOJC_00020	cr3055_chloroplast	ArsAB		10	arsenite (ArsA)				ID
lcl|FJ423446.1_prot_ACJ50108.1_18	EFEJOOJC_00062	cr3055_chloroplast	PSI		34
lcl|FJ423446.1_prot_ACJ50111.1_20	EFEJOOJC_00133	cr3055_chloroplast	PRC		32
lcl|FJ423446.1_prot_ACJ50112.1_22	EFEJOOJC_00054	cr3055_chloroplast	F-ATPase		3	protons				IC
lcl|FJ423446.1_prot_ACJ50117.1_27	EFEJOOJC_00060	cr3055_chloroplast	ABC	membrane	38	heme export				VI
lcl|FJ423446.1_prot_ACJ50121.1_31	EFEJOOJC_00071	cr3055_chloroplast	PRC		26
lcl|FJ423446.1_prot_ACJ50135.1_45	EFEJOOJC_00062	cr3055_chloroplast	PSI		34
lcl|FJ423446.1_prot_ACJ50137.1_47	EFEJOOJC_00099	cr3055_chloroplast	F-ATPase		4	protons				IC
lcl|FJ423446.1_prot_ACJ50137.1_47	EFEJOOJC_00127	cr3055_chloroplast	F-ATPase		7	protons				IC
lcl|FJ423446.1_prot_ACJ50139.1_49	EFEJOOJC_00101	cr3055_chloroplast	CemA		39
lcl|FJ423446.1_prot_ACJ50140.1_50	EFEJOOJC_00102	cr3055_chloroplast	F-ATPase		5	protons				IC
lcl|FJ423446.1_prot_ACJ50141.1_51	EFEJOOJC_00104	cr3055_chloroplast	F-ATPase		6	protons				IC
lcl|FJ423446.1_prot_ACJ50144.1_54	EFEJOOJC_00133	cr3055_chloroplast	PRC		32
lcl|FJ423446.1_prot_ACJ50145.1_55	EFEJOOJC_00127	cr3055_chloroplast	F-ATPase		7	protons				IC
lcl|FJ423446.1_prot_ACJ50148.1_58	EFEJOOJC_00130	cr3055_chloroplast	PSI		36
lcl|FJ423446.1_prot_ACJ50149.1_59	EFEJOOJC_00131	cr3055_chloroplast	F-ATPase		8	protons				IC
lcl|FJ423446.1_prot_ACJ50151.1_61	EFEJOOJC_00133	cr3055_chloroplast	PRC		32
lcl|FJ423446.1_prot_ACJ50153.1_63	EFEJOOJC_00135	cr3055_chloroplast	PRC		33
