# Supplementary material for: Farnesyl pyrophosphate compartmentalization in the green microalga Chlamydomonas reinhardtii during heterologous (E)-α-bisabolene production
Source: Microb Cell Fact. 2022 Sep 14;21:190. doi: 10.1186/s12934-022-01910-5 (PMC9472337; doi:10.1186/s12934-022-01910-5)
Supplement: Supplementary file 7 — Additional file 7. 3557 Protein sequences identified as having one or more putative TMS by TMHMM. [file 12934_2022_1910_MOESM7_ESM.txt]

PNW72277.1
PNW72286.1
PNW72296.1
PNW72297.1
PNW72315.1
PNW72321.1
PNW72322.1
PNW72324.1
PNW72328.1
PNW72334.1
PNW72339.1
PNW72348.1
PNW72349.1
PNW72351.1
PNW72357.1
PNW72364.1
PNW72377.1
PNW72386.1
PNW72387.1
PNW72400.1
PNW72404.1
PNW72405.1
PNW72407.1
PNW72408.1
PNW72412.1
PNW72413.1
PNW72414.1
PNW72419.1
PNW72421.1
PNW72426.1
PNW72427.1
PNW72428.1
PNW72430.1
PNW72431.1
PNW72432.1
PNW72436.1
PNW72441.1
PNW72442.1
PNW72448.1
PNW72452.1
PNW72455.1
PNW72462.1
PNW72472.1
PNW72480.1
PNW72481.1
PNW72483.1
PNW72484.1
PNW72501.1
PNW72522.1
PNW72531.1
PNW72533.1
PNW72534.1
PNW72536.1
PNW72541.1
PNW72546.1
PNW72551.1
PNW72558.1
PNW72561.1
PNW72562.1
PNW72567.1
PNW72583.1
PNW72584.1
PNW72590.1
PNW72593.1
PNW72600.1
PNW72601.1
PNW72611.1
PNW72614.1
PNW72615.1
PNW72620.1
PNW72621.1
PNW72631.1
PNW72634.1
PNW72635.1
PNW72645.1
PNW72656.1
PNW72661.1
PNW72662.1
PNW72663.1
PNW72679.1
PNW72681.1
PNW72719.1
PNW72720.1
PNW72736.1
PNW72737.1
PNW72753.1
PNW72756.1
PNW72757.1
PNW72763.1
PNW72785.1
PNW72799.1
PNW72807.1
PNW72808.1
PNW72809.1
PNW72812.1
PNW72813.1
PNW72817.1
PNW72826.1
PNW72827.1
PNW72829.1
PNW72835.1
PNW72843.1
PNW72846.1
PNW72866.1
PNW72867.1
PNW72870.1
PNW72873.1
PNW72885.1
PNW72896.1
PNW72897.1
PNW72898.1
PNW72909.1
PNW72910.1
PNW72918.1
PNW72921.1
PNW72922.1
PNW72929.1
PNW72930.1
PNW72938.1
PNW72942.1
PNW72946.1
PNW72947.1
PNW72953.1
PNW72955.1
PNW72957.1
PNW72975.1
PNW72976.1
PNW72977.1
PNW72980.1
PNW72984.1
PNW72993.1
PNW72996.1
PNW73002.1
PNW73017.1
PNW73020.1
PNW73021.1
PNW73024.1
PNW73027.1
PNW73033.1
PNW73035.1
PNW73037.1
PNW73039.1
PNW73041.1
PNW73050.1
PNW73057.1
PNW73062.1
PNW73069.1
PNW73070.1
PNW73071.1
PNW73072.1
PNW73073.1
PNW73079.1
PNW73085.1
PNW73086.1
PNW73088.1
PNW73089.1
PNW73090.1
PNW73091.1
PNW73105.1
PNW73108.1
PNW73117.1
PNW73118.1
PNW73129.1
PNW73132.1
PNW73134.1
PNW73137.1
PNW73138.1
PNW73144.1
PNW73149.1
PNW73150.1
PNW73151.1
PNW73167.1
PNW73176.1
PNW73192.1
PNW73196.1
PNW73212.1
PNW73239.1
PNW73242.1
PNW73252.1
PNW73257.1
PNW73259.1
PNW73260.1
PNW73262.1
PNW73263.1
PNW73266.1
PNW73277.1
PNW73284.1
PNW73305.1
PNW73307.1
PNW73311.1
PNW73329.1
PNW73344.1
PNW73347.1
PNW73348.1
PNW73352.1
PNW73365.1
PNW73366.1
PNW73371.1
PNW73373.1
PNW73378.1
PNW73394.1
PNW73396.1
PNW73397.1
PNW73398.1
PNW73414.1
PNW73423.1
PNW73424.1
PNW73427.1
PNW73437.1
PNW73460.1
PNW73461.1
PNW73464.1
PNW73477.1
PNW73488.1
PNW73524.1
PNW73526.1
PNW73533.1
PNW73540.1
PNW73541.1
PNW73547.1
PNW73557.1
PNW73562.1
PNW73563.1
PNW73564.1
PNW73569.1
PNW73575.1
PNW73578.1
PNW73580.1
PNW73581.1
PNW73582.1
PNW73583.1
PNW73584.1
PNW73591.1
PNW73606.1
PNW73621.1
PNW73624.1
PNW73626.1
PNW73631.1
PNW73632.1
PNW73656.1
PNW73669.1
PNW73671.1
PNW73674.1
PNW73677.1
PNW73679.1
PNW73700.1
PNW73702.1
PNW73703.1
PNW73705.1
PNW73711.1
PNW73714.1
PNW73720.1
PNW73731.1
PNW73732.1
PNW73737.1
PNW73739.1
PNW73740.1
PNW73742.1
PNW73755.1
PNW73756.1
PNW73775.1
PNW73790.1
PNW73791.1
PNW73792.1
PNW73800.1
PNW73806.1
PNW73816.1
PNW73817.1
PNW73818.1
PNW73824.1
PNW73825.1
PNW73826.1
PNW73828.1
PNW73838.1
PNW73839.1
PNW73840.1
PNW73842.1
PNW73859.1
PNW73861.1
PNW73867.1
PNW73870.1
PNW73872.1
PNW73877.1
PNW73888.1
PNW73889.1
PNW73897.1
PNW73899.1
PNW73902.1
PNW73903.1
PNW73905.1
PNW73929.1
PNW73943.1
PNW73948.1
PNW73950.1
PNW73951.1
PNW73961.1
PNW73964.1
PNW73965.1
PNW73969.1
PNW73970.1
PNW73974.1
PNW73975.1
PNW73980.1
PNW74002.1
PNW74004.1
PNW74022.1
PNW74043.1
PNW74045.1
PNW74046.1
PNW74052.1
PNW74060.1
PNW74072.1
PNW74076.1
PNW74077.1
PNW74089.1
PNW74090.1
PNW74091.1
PNW74092.1
PNW74093.1
PNW74095.1
PNW74096.1
PNW74104.1
PNW74105.1
PNW74107.1
PNW74111.1
PNW74129.1
PNW74130.1
PNW74131.1
PNW74132.1
PNW74133.1
PNW74146.1
PNW74156.1
PNW74157.1
PNW74174.1
PNW74176.1
PNW74183.1
PNW74187.1
PNW74195.1
PNW74199.1
PNW74201.1
PNW74207.1
PNW74214.1
PNW74221.1
PNW74224.1
PNW74228.1
PNW74237.1
PNW74240.1
PNW74245.1
PNW74248.1
PNW74253.1
PNW74254.1
PNW74256.1
PNW74262.1
PNW74264.1
PNW74266.1
PNW74268.1
PNW74282.1
PNW74295.1
PNW74296.1
PNW74305.1
PNW74313.1
PNW74320.1
PNW74321.1
PNW74327.1
PNW74328.1
PNW74330.1
PNW74379.1
PNW74383.1
PNW74390.1
PNW74403.1
PNW74409.1
PNW74415.1
PNW74417.1
PNW74420.1
PNW74421.1
PNW74426.1
PNW74431.1
PNW74433.1
PNW74434.1
PNW74435.1
PNW74447.1
PNW74448.1
PNW74456.1
PNW74466.1
PNW74468.1
PNW74471.1
PNW74474.1
PNW74488.1
PNW74502.1
PNW74511.1
PNW74514.1
PNW74516.1
PNW74517.1
PNW74521.1
PNW74523.1
PNW74524.1
PNW74525.1
PNW74537.1
PNW74538.1
PNW74543.1
PNW74544.1
PNW74545.1
PNW74556.1
PNW74571.1
PNW74574.1
PNW74586.1
PNW74587.1
PNW74588.1
PNW74595.1
PNW74603.1
PNW74605.1
PNW74618.1
PNW74619.1
PNW74633.1
PNW74637.1
PNW74641.1
PNW74647.1
PNW74649.1
PNW74652.1
PNW74653.1
PNW74665.1
PNW74670.1
PNW74681.1
PNW74685.1
PNW74686.1
PNW74687.1
PNW74692.1
PNW74698.1
PNW74706.1
PNW74708.1
PNW74717.1
PNW74718.1
PNW74722.1
PNW74734.1
PNW74737.1
PNW74741.1
PNW74747.1
PNW74751.1
PNW74765.1
PNW74775.1
PNW74776.1
PNW74778.1
PNW74792.1
PNW74796.1
PNW74801.1
PNW74802.1
PNW74814.1
PNW74819.1
PNW74821.1
PNW74831.1
PNW74836.1
PNW74852.1
PNW74861.1
PNW74862.1
PNW74878.1
PNW74891.1
PNW74900.1
PNW74905.1
PNW74922.1
PNW74924.1
PNW74929.1
PNW74935.1
PNW74940.1
PNW74945.1
PNW74950.1
PNW74959.1
PNW74963.1
PNW74964.1
PNW74967.1
PNW74973.1
PNW74978.1
PNW74985.1
PNW74986.1
PNW74987.1
PNW74989.1
PNW74990.1
PNW74996.1
PNW75004.1
PNW75009.1
PNW75010.1
PNW75022.1
PNW75024.1
PNW75025.1
PNW75027.1
PNW75028.1
PNW75048.1
PNW75056.1
PNW75061.1
PNW75087.1
PNW75097.1
PNW75099.1
PNW75101.1
PNW75103.1
PNW75112.1
PNW75119.1
PNW75129.1
PNW75130.1
PNW75131.1
PNW75133.1
PNW75137.1
PNW75138.1
PNW75153.1
PNW75159.1
PNW75161.1
PNW75162.1
PNW75163.1
PNW75168.1
PNW75169.1
PNW75172.1
PNW75179.1
PNW75185.1
PNW75196.1
PNW75197.1
PNW75198.1
PNW75202.1
PNW75208.1
PNW75212.1
PNW75217.1
PNW75219.1
PNW75220.1
PNW75234.1
PNW75239.1
PNW75240.1
PNW75241.1
PNW75245.1
PNW75257.1
PNW75261.1
PNW69577.1
PNW69586.1
PNW69597.1
PNW69607.1
PNW69609.1
PNW69613.1
PNW69614.1
PNW69615.1
PNW69616.1
PNW69618.1
PNW69633.1
PNW69666.1
PNW69668.1
PNW69675.1
PNW69677.1
PNW69688.1
PNW69692.1
PNW69694.1
PNW69701.1
PNW69705.1
PNW69721.1
PNW69726.1
PNW69735.1
PNW69744.1
PNW69789.1
PNW69804.1
PNW69808.1
PNW69809.1
PNW69828.1
PNW69831.1
PNW69834.1
PNW69835.1
PNW69838.1
PNW69844.1
PNW69845.1
PNW69848.1
PNW69849.1
PNW69853.1
PNW69869.1
PNW75281.1
PNW75282.1
PNW75311.1
PNW75313.1
PNW75329.1
PNW75339.1
PNW75342.1
PNW75349.1
PNW75350.1
PNW75361.1
PNW75367.1
PNW75369.1
PNW75375.1
PNW75392.1
PNW75394.1
PNW75397.1
PNW75401.1
PNW75408.1
PNW75413.1
PNW75418.1
PNW75425.1
PNW75426.1
PNW75443.1
PNW75445.1
PNW75449.1
PNW75450.1
PNW75454.1
PNW75455.1
PNW75466.1
PNW75467.1
PNW75474.1
PNW75476.1
PNW75484.1
PNW75497.1
PNW75500.1
PNW75514.1
PNW75515.1
PNW75516.1
PNW75519.1
PNW75526.1
PNW75528.1
PNW75529.1
PNW75538.1
PNW75543.1
PNW75546.1
PNW75547.1
PNW75552.1
PNW75558.1
PNW75563.1
PNW75568.1
PNW75569.1
PNW75573.1
PNW75578.1
PNW75579.1
PNW75581.1
PNW75582.1
PNW75588.1
PNW75589.1
PNW75590.1
PNW75591.1
PNW75593.1
PNW75597.1
PNW75601.1
PNW75602.1
PNW75608.1
PNW75612.1
PNW75613.1
PNW75614.1
PNW75621.1
PNW75626.1
PNW75644.1
PNW75665.1
PNW75666.1
PNW75683.1
PNW75685.1
PNW75690.1
PNW75695.1
PNW75697.1
PNW75698.1
PNW75701.1
PNW75706.1
PNW75714.1
PNW75724.1
PNW75728.1
PNW75730.1
PNW75737.1
PNW75742.1
PNW75763.1
PNW75764.1
PNW75800.1
PNW75805.1
PNW75806.1
PNW75807.1
PNW75808.1
PNW75811.1
PNW75813.1
PNW75817.1
PNW75818.1
PNW75828.1
PNW75829.1
PNW75832.1
PNW75837.1
PNW75849.1
PNW75852.1
PNW75855.1
PNW75859.1
PNW75864.1
PNW75865.1
PNW75877.1
PNW75879.1
PNW75880.1
PNW75889.1
PNW75891.1
PNW75893.1
PNW75896.1
PNW75900.1
PNW75908.1
PNW75909.1
PNW75910.1
PNW75915.1
PNW75924.1
PNW75927.1
PNW75934.1
PNW75936.1
PNW75942.1
PNW75943.1
PNW75954.1
PNW75974.1
PNW75976.1
PNW75977.1
PNW75981.1
PNW75985.1
PNW76002.1
PNW76009.1
PNW76014.1
PNW76018.1
PNW76025.1
PNW76026.1
PNW76044.1
PNW76055.1
PNW76057.1
PNW76061.1
PNW76068.1
PNW76077.1
PNW76088.1
PNW76109.1
PNW76112.1
PNW76114.1
PNW76125.1
PNW76127.1
PNW76132.1
PNW76134.1
PNW76137.1
PNW76140.1
PNW76141.1
PNW76146.1
PNW76150.1
PNW76155.1
PNW76164.1
PNW76183.1
PNW76184.1
PNW76212.1
PNW76219.1
PNW76225.1
PNW76226.1
PNW76237.1
PNW76238.1
PNW76239.1
PNW76247.1
PNW76257.1
PNW76264.1
PNW76269.1
PNW76274.1
PNW76284.1
PNW76285.1
PNW76286.1
PNW76287.1
PNW76288.1
PNW76310.1
PNW76313.1
PNW76319.1
PNW76328.1
PNW76329.1
PNW76341.1
PNW76342.1
PNW76360.1
PNW76361.1
PNW76367.1
PNW76368.1
PNW76369.1
PNW76370.1
PNW76380.1
PNW76382.1
PNW76383.1
PNW76388.1
PNW76393.1
PNW76394.1
PNW76395.1
PNW76398.1
PNW76417.1
PNW76418.1
PNW76432.1
PNW76433.1
PNW76443.1
PNW76445.1
PNW76450.1
PNW76464.1
PNW76481.1
PNW76483.1
PNW76484.1
PNW76488.1
PNW76489.1
PNW76496.1
PNW76500.1
PNW76501.1
PNW76506.1
PNW76508.1
PNW76514.1
PNW76516.1
PNW76522.1
PNW76523.1
PNW76524.1
PNW76525.1
PNW76527.1
PNW76528.1
PNW76530.1
PNW76533.1
PNW76535.1
PNW76536.1
PNW76539.1
PNW76540.1
PNW76541.1
PNW76542.1
PNW76546.1
PNW76554.1
PNW76575.1
PNW76578.1
PNW76579.1
PNW76580.1
PNW76581.1
PNW76582.1
PNW76595.1
PNW76596.1
PNW76597.1
PNW76598.1
PNW76601.1
PNW76602.1
PNW76603.1
PNW76604.1
PNW76605.1
PNW76610.1
PNW76614.1
PNW76615.1
PNW76617.1
PNW76630.1
PNW76631.1
PNW76632.1
PNW76634.1
PNW76638.1
PNW76654.1
PNW76676.1
PNW76691.1
PNW76693.1
PNW76698.1
PNW76701.1
PNW76703.1
PNW76704.1
PNW76707.1
PNW76719.1
PNW76721.1
PNW76730.1
PNW76731.1
PNW76733.1
PNW76742.1
PNW76743.1
PNW76752.1
PNW76754.1
PNW76755.1
PNW76759.1
PNW76763.1
PNW76765.1
PNW76776.1
PNW76787.1
PNW76795.1
PNW76796.1
PNW76814.1
PNW76815.1
PNW76817.1
PNW76822.1
PNW76835.1
PNW76841.1
PNW76842.1
PNW76844.1
PNW76845.1
PNW76854.1
PNW76855.1
PNW76864.1
PNW76865.1
PNW76866.1
PNW76867.1
PNW76868.1
PNW76872.1
PNW76873.1
PNW76880.1
PNW76890.1
PNW76891.1
PNW76895.1
PNW76900.1
PNW76903.1
PNW76906.1
PNW76930.1
PNW76934.1
PNW76961.1
PNW76966.1
PNW76967.1
PNW76968.1
PNW76973.1
PNW76976.1
PNW76985.1
PNW76999.1
PNW77002.1
PNW77005.1
PNW77023.1
PNW77025.1
PNW77026.1
PNW77028.1
PNW77035.1
PNW77037.1
PNW77038.1
PNW77040.1
PNW77045.1
PNW77049.1
PNW77050.1
PNW77055.1
PNW77056.1
PNW77063.1
PNW77073.1
PNW77074.1
PNW77080.1
PNW77084.1
PNW77085.1
PNW77088.1
PNW77090.1
PNW77091.1
PNW77092.1
PNW77093.1
PNW77095.1
PNW77096.1
PNW77097.1
PNW77101.1
PNW77102.1
PNW77109.1
PNW77116.1
PNW77121.1
PNW77143.1
PNW77156.1
PNW77158.1
PNW77160.1
PNW77161.1
PNW77165.1
PNW77171.1
PNW77172.1
PNW77179.1
PNW77184.1
PNW77200.1
PNW77203.1
PNW77207.1
PNW77208.1
PNW77209.1
PNW77231.1
PNW77233.1
PNW77234.1
PNW77238.1
PNW77239.1
PNW77258.1
PNW77276.1
PNW77278.1
PNW77282.1
PNW77292.1
PNW77326.1
PNW77327.1
PNW77328.1
PNW77340.1
PNW77341.1
PNW77345.1
PNW77359.1
PNW77360.1
PNW77362.1
PNW77370.1
PNW77371.1
PNW77379.1
PNW77384.1
PNW77387.1
PNW77392.1
PNW77395.1
PNW77417.1
PNW77418.1
PNW77420.1
PNW77423.1
PNW77430.1
PNW77443.1
PNW77444.1
PNW77454.1
PNW77459.1
PNW77461.1
PNW77482.1
PNW77486.1
PNW77493.1
PNW77504.1
PNW77507.1
PNW77512.1
PNW77513.1
PNW77533.1
PNW77534.1
PNW77539.1
PNW77543.1
PNW77551.1
PNW77553.1
PNW77565.1
PNW77571.1
PNW77574.1
PNW77575.1
PNW77579.1
PNW77583.1
PNW77591.1
PNW77596.1
PNW77600.1
PNW77602.1
PNW77603.1
PNW77607.1
PNW77608.1
PNW77621.1
PNW77623.1
PNW77624.1
PNW77626.1
PNW77627.1
PNW77628.1
PNW77645.1
PNW77653.1
PNW77655.1
PNW77656.1
PNW77662.1
PNW77671.1
PNW77673.1
PNW77680.1
PNW77695.1
PNW77699.1
PNW77705.1
PNW77708.1
PNW77710.1
PNW77711.1
PNW77712.1
PNW77714.1
PNW77738.1
PNW77744.1
PNW77746.1
PNW77750.1
PNW77759.1
PNW77760.1
PNW77762.1
PNW77764.1
PNW77766.1
PNW77769.1
PNW77777.1
PNW77784.1
PNW77785.1
PNW77787.1
PNW77793.1
PNW77794.1
PNW77795.1
PNW77798.1
PNW77799.1
PNW77809.1
PNW77812.1
PNW77813.1
PNW77817.1
PNW77818.1
PNW77821.1
PNW77824.1
PNW77828.1
PNW77829.1
PNW77840.1
PNW77850.1
PNW77851.1
PNW77861.1
PNW77862.1
PNW77865.1
PNW77874.1
PNW77877.1
PNW77902.1
PNW77903.1
PNW77912.1
PNW77921.1
PNW77922.1
PNW77931.1
PNW77932.1
PNW77936.1
PNW77937.1
PNW77939.1
PNW77944.1
PNW77946.1
PNW77952.1
PNW77953.1
PNW77954.1
PNW77966.1
PNW77968.1
PNW77974.1
PNW77979.1
PNW77986.1
PNW77997.1
PNW77998.1
PNW78001.1
PNW78007.1
PNW78010.1
PNW78012.1
PNW78029.1
PNW78047.1
PNW78053.1
PNW78063.1
PNW78064.1
PNW78065.1
PNW78073.1
PNW78074.1
PNW78077.1
PNW78082.1
PNW78084.1
PNW78087.1
PNW78098.1
PNW78114.1
PNW78137.1
PNW78138.1
PNW78154.1
PNW78194.1
PNW78206.1
PNW78207.1
PNW78219.1
PNW78231.1
PNW78239.1
PNW78240.1
PNW78251.1
PNW69872.1
PNW69876.1
PNW69889.1
PNW69890.1
PNW69905.1
PNW69913.1
PNW69930.1
PNW69932.1
PNW69933.1
PNW69938.1
PNW69945.1
PNW69948.1
PNW69954.1
PNW69960.1
PNW69967.1
PNW69975.1
PNW69979.1
PNW69980.1
PNW69981.1
PNW70000.1
PNW70013.1
PNW70017.1
PNW70018.1
PNW70027.1
PNW70028.1
PNW70030.1
PNW70031.1
PNW70032.1
PNW70040.1
PNW70042.1
PNW70043.1
PNW70045.1
PNW70046.1
PNW70055.1
PNW70072.1
PNW70073.1
PNW70078.1
PNW70082.1
PNW70088.1
PNW70089.1
PNW70093.1
PNW70096.1
PNW70102.1
PNW70114.1
PNW70117.1
PNW70118.1
PNW70119.1
PNW70124.1
PNW70125.1
PNW70127.1
PNW70128.1
PNW70135.1
PNW70136.1
PNW70137.1
PNW70146.1
PNW70147.1
PNW70150.1
PNW70152.1
PNW70164.1
PNW70165.1
PNW78273.1
PNW78274.1
PNW78285.1
PNW78297.1
PNW78300.1
PNW78304.1
PNW78305.1
PNW78309.1
PNW78312.1
PNW78314.1
PNW78319.1
PNW78323.1
PNW78332.1
PNW78333.1
PNW78342.1
PNW78343.1
PNW78346.1
PNW78348.1
PNW78350.1
PNW78351.1
PNW78357.1
PNW78358.1
PNW78359.1
PNW78360.1
PNW78361.1
PNW78370.1
PNW78379.1
PNW78384.1
PNW78389.1
PNW78402.1
PNW78414.1
PNW78415.1
PNW78416.1
PNW78418.1
PNW78423.1
PNW78427.1
PNW78428.1
PNW78440.1
PNW78445.1
PNW78446.1
PNW78448.1
PNW78450.1
PNW78454.1
PNW78455.1
PNW78456.1
PNW78465.1
PNW78469.1
PNW78470.1
PNW78475.1
PNW78476.1
PNW78477.1
PNW78478.1
PNW78480.1
PNW78481.1
PNW78493.1
PNW78498.1
PNW78499.1
PNW78510.1
PNW78513.1
PNW78515.1
PNW78520.1
PNW78535.1
PNW78537.1
PNW78549.1
PNW78550.1
PNW78551.1
PNW78552.1
PNW78561.1
PNW78565.1
PNW78566.1
PNW78576.1
PNW78580.1
PNW78581.1
PNW78586.1
PNW78603.1
PNW78606.1
PNW78612.1
PNW78618.1
PNW78632.1
PNW78634.1
PNW78635.1
PNW78638.1
PNW78641.1
PNW78647.1
PNW78650.1
PNW78652.1
PNW78662.1
PNW78667.1
PNW78674.1
PNW78677.1
PNW78684.1
PNW78685.1
PNW78690.1
PNW78691.1
PNW78692.1
PNW78693.1
PNW78695.1
PNW78701.1
PNW78709.1
PNW78710.1
PNW78717.1
PNW78719.1
PNW78724.1
PNW78739.1
PNW78740.1
PNW78743.1
PNW78751.1
PNW78752.1
PNW78757.1
PNW78760.1
PNW78764.1
PNW78775.1
PNW78779.1
PNW78786.1
PNW78789.1
PNW78791.1
PNW78793.1
PNW78794.1
PNW78797.1
PNW78800.1
PNW78832.1
PNW78837.1
PNW78838.1
PNW78845.1
PNW78846.1
PNW78847.1
PNW78851.1
PNW78853.1
PNW78856.1
PNW78861.1
PNW78884.1
PNW78898.1
PNW78917.1
PNW78931.1
PNW78932.1
PNW78933.1
PNW78934.1
PNW78937.1
PNW78941.1
PNW78942.1
PNW78962.1
PNW78965.1
PNW78985.1
PNW78994.1
PNW78997.1
PNW78998.1
PNW79000.1
PNW79014.1
PNW79016.1
PNW79030.1
PNW79046.1
PNW79055.1
PNW79062.1
PNW79063.1
PNW79070.1
PNW79071.1
PNW79076.1
PNW79095.1
PNW79102.1
PNW79108.1
PNW79113.1
PNW79117.1
PNW79129.1
PNW79140.1
PNW79141.1
PNW79142.1
PNW79144.1
PNW79145.1
PNW79146.1
PNW79147.1
PNW79155.1
PNW79156.1
PNW79162.1
PNW79163.1
PNW79183.1
PNW79184.1
PNW79185.1
PNW79186.1
PNW79192.1
PNW79193.1
PNW79209.1
PNW79210.1
PNW79219.1
PNW79220.1
PNW79223.1
PNW79224.1
PNW79225.1
PNW79241.1
PNW79246.1
PNW79252.1
PNW79262.1
PNW79264.1
PNW79271.1
PNW79285.1
PNW79296.1
PNW79302.1
PNW79304.1
PNW79305.1
PNW79306.1
PNW79310.1
PNW79321.1
PNW79322.1
PNW79323.1
PNW79328.1
PNW79329.1
PNW79335.1
PNW79336.1
PNW79342.1
PNW79343.1
PNW79347.1
PNW79352.1
PNW79356.1
PNW79359.1
PNW79368.1
PNW79375.1
PNW79378.1
PNW79379.1
PNW79390.1
PNW79396.1
PNW79397.1
PNW79406.1
PNW79412.1
PNW79419.1
PNW79429.1
PNW79456.1
PNW79459.1
PNW79489.1
PNW79510.1
PNW79511.1
PNW79515.1
PNW79517.1
PNW79519.1
PNW79524.1
PNW79532.1
PNW79549.1
PNW79550.1
PNW79559.1
PNW79561.1
PNW79562.1
PNW79563.1
PNW79564.1
PNW79565.1
PNW79566.1
PNW79567.1
PNW79569.1
PNW79572.1
PNW79573.1
PNW79574.1
PNW79577.1
PNW79578.1
PNW79582.1
PNW79594.1
PNW79602.1
PNW79610.1
PNW79611.1
PNW79616.1
PNW79617.1
PNW79621.1
PNW79623.1
PNW79624.1
PNW79625.1
PNW79626.1
PNW79627.1
PNW79628.1
PNW79632.1
PNW79635.1
PNW79636.1
PNW79659.1
PNW79660.1
PNW79662.1
PNW79663.1
PNW79664.1
PNW79665.1
PNW79666.1
PNW79667.1
PNW79668.1
PNW79681.1
PNW79682.1
PNW79686.1
PNW79687.1
PNW79688.1
PNW79691.1
PNW79699.1
PNW79701.1
PNW79702.1
PNW79710.1
PNW79714.1
PNW79717.1
PNW79723.1
PNW79728.1
PNW79729.1
PNW79731.1
PNW79737.1
PNW79764.1
PNW79772.1
PNW79776.1
PNW79782.1
PNW79783.1
PNW79800.1
PNW79801.1
PNW79811.1
PNW79816.1
PNW79817.1
PNW79831.1
PNW79832.1
PNW79841.1
PNW79848.1
PNW79849.1
PNW79852.1
PNW79854.1
PNW79857.1
PNW79862.1
PNW79863.1
PNW79867.1
PNW79869.1
PNW79871.1
PNW79874.1
PNW79875.1
PNW79884.1
PNW79888.1
PNW79905.1
PNW79909.1
PNW79914.1
PNW79921.1
PNW79924.1
PNW79926.1
PNW79942.1
PNW79943.1
PNW79945.1
PNW79948.1
PNW80000.1
PNW80001.1
PNW80002.1
PNW80005.1
PNW80014.1
PNW80025.1
PNW80036.1
PNW80037.1
PNW80055.1
PNW80062.1
PNW80066.1
PNW80069.1
PNW80081.1
PNW80087.1
PNW80109.1
PNW80111.1
PNW80112.1
PNW80116.1
PNW80123.1
PNW80128.1
PNW80133.1
PNW80134.1
PNW80135.1
PNW80139.1
PNW80140.1
PNW80143.1
PNW80145.1
PNW80148.1
PNW80162.1
PNW80164.1
PNW80167.1
PNW80168.1
PNW80185.1
PNW80189.1
PNW80192.1
PNW80203.1
PNW80217.1
PNW80227.1
PNW80234.1
PNW80235.1
PNW80237.1
PNW80239.1
PNW80246.1
PNW80267.1
PNW80302.1
PNW80313.1
PNW80314.1
PNW80319.1
PNW80320.1
PNW80326.1
PNW80338.1
PNW80340.1
PNW80347.1
PNW80348.1
PNW80354.1
PNW80356.1
PNW80361.1
PNW80365.1
PNW80374.1
PNW80381.1
PNW80382.1
PNW80397.1
PNW80407.1
PNW80411.1
PNW80416.1
PNW80417.1
PNW80418.1
PNW80419.1
PNW80420.1
PNW80427.1
PNW80429.1
PNW80433.1
PNW80434.1
PNW80438.1
PNW80458.1
PNW80461.1
PNW80462.1
PNW80463.1
PNW80472.1
PNW80487.1
PNW80488.1
PNW80493.1
PNW80494.1
PNW80505.1
PNW80512.1
PNW80513.1
PNW80514.1
PNW80516.1
PNW80518.1
PNW80522.1
PNW80525.1
PNW80533.1
PNW80534.1
PNW80539.1
PNW80540.1
PNW80544.1
PNW80563.1
PNW80564.1
PNW80565.1
PNW80568.1
PNW80594.1
PNW80595.1
PNW80596.1
PNW80597.1
PNW80598.1
PNW80602.1
PNW80620.1
PNW80622.1
PNW80625.1
PNW80629.1
PNW80632.1
PNW80653.1
PNW80657.1
PNW80661.1
PNW80666.1
PNW80667.1
PNW80678.1
PNW80681.1
PNW80685.1
PNW80686.1
PNW80689.1
PNW80698.1
PNW80699.1
PNW80702.1
PNW80704.1
PNW80708.1
PNW80709.1
PNW80712.1
PNW80713.1
PNW80719.1
PNW80737.1
PNW80738.1
PNW80739.1
PNW80740.1
PNW80742.1
PNW80744.1
PNW80746.1
PNW80747.1
PNW80748.1
PNW80749.1
PNW80750.1
PNW80761.1
PNW80767.1
PNW80768.1
PNW80777.1
PNW80783.1
PNW80784.1
PNW80796.1
PNW80797.1
PNW80801.1
PNW80808.1
PNW80812.1
PNW80817.1
PNW80823.1
PNW80828.1
PNW80850.1
PNW80858.1
PNW80859.1
PNW80861.1
PNW80864.1
PNW80878.1
PNW80880.1
PNW80898.1
PNW80902.1
PNW80914.1
PNW80915.1
PNW80916.1
PNW80920.1
PNW80921.1
PNW80928.1
PNW80929.1
PNW80937.1
PNW80952.1
PNW80953.1
PNW80968.1
PNW80973.1
PNW80976.1
PNW80987.1
PNW80988.1
PNW80992.1
PNW81010.1
PNW81011.1
PNW81020.1
PNW81022.1
PNW81031.1
PNW81032.1
PNW81039.1
PNW81040.1
PNW81041.1
PNW81042.1
PNW81043.1
PNW81047.1
PNW81049.1
PNW81050.1
PNW81051.1
PNW81052.1
PNW81060.1
PNW81061.1
PNW81076.1
PNW81090.1
PNW81091.1
PNW81093.1
PNW81094.1
PNW81096.1
PNW81097.1
PNW81100.1
PNW81104.1
PNW81105.1
PNW81108.1
PNW81110.1
PNW81113.1
PNW81134.1
PNW81135.1
PNW81136.1
PNW81145.1
PNW81181.1
PNW81189.1
PNW81197.1
PNW81198.1
PNW81206.1
PNW81211.1
PNW81215.1
PNW81235.1
PNW81238.1
PNW81245.1
PNW81250.1
PNW81255.1
PNW81256.1
PNW81257.1
PNW81258.1
PNW81266.1
PNW70177.1
PNW70182.1
PNW70183.1
PNW70184.1
PNW70186.1
PNW70200.1
PNW70207.1
PNW70212.1
PNW70213.1
PNW70220.1
PNW70224.1
PNW70229.1
PNW70231.1
PNW70234.1
PNW70235.1
PNW70238.1
PNW70247.1
PNW70259.1
PNW70260.1
PNW70269.1
PNW70270.1
PNW70271.1
PNW70273.1
PNW70274.1
PNW70278.1
PNW70279.1
PNW70282.1
PNW70290.1
PNW70301.1
PNW70302.1
PNW70308.1
PNW70315.1
PNW70325.1
PNW70367.1
PNW70372.1
PNW70395.1
PNW70404.1
PNW70409.1
PNW70412.1
PNW70423.1
PNW70424.1
PNW70433.1
PNW70444.1
PNW70445.1
PNW70452.1
PNW70454.1
PNW70459.1
PNW70466.1
PNW70467.1
PNW81274.1
PNW81277.1
PNW81286.1
PNW81291.1
PNW81293.1
PNW81294.1
PNW81295.1
PNW81296.1
PNW81298.1
PNW81299.1
PNW81300.1
PNW81310.1
PNW81311.1
PNW81335.1
PNW81339.1
PNW81341.1
PNW81342.1
PNW81353.1
PNW81360.1
PNW81373.1
PNW81388.1
PNW81396.1
PNW81401.1
PNW81417.1
PNW81418.1
PNW81421.1
PNW81424.1
PNW81427.1
PNW81429.1
PNW81434.1
PNW81439.1
PNW81441.1
PNW81446.1
PNW81448.1
PNW81449.1
PNW81451.1
PNW81453.1
PNW81457.1
PNW81461.1
PNW81462.1
PNW81463.1
PNW81464.1
PNW81467.1
PNW81480.1
PNW81481.1
PNW81483.1
PNW81486.1
PNW81495.1
PNW81514.1
PNW81515.1
PNW81527.1
PNW81529.1
PNW81534.1
PNW81543.1
PNW81546.1
PNW81559.1
PNW81561.1
PNW81564.1
PNW81565.1
PNW81576.1
PNW81580.1
PNW81584.1
PNW81585.1
PNW81593.1
PNW81595.1
PNW81597.1
PNW81642.1
PNW81657.1
PNW81658.1
PNW81663.1
PNW81665.1
PNW81669.1
PNW81673.1
PNW81682.1
PNW81689.1
PNW81690.1
PNW81719.1
PNW81733.1
PNW81738.1
PNW81739.1
PNW81759.1
PNW81772.1
PNW81774.1
PNW81784.1
PNW81787.1
PNW81788.1
PNW81792.1
PNW81796.1
PNW81797.1
PNW81799.1
PNW81805.1
PNW81811.1
PNW81812.1
PNW81818.1
PNW81826.1
PNW81830.1
PNW81836.1
PNW81856.1
PNW81858.1
PNW81865.1
PNW81869.1
PNW81870.1
PNW81872.1
PNW81873.1
PNW81882.1
PNW81890.1
PNW81907.1
PNW81915.1
PNW81916.1
PNW81919.1
PNW81926.1
PNW81934.1
PNW81940.1
PNW81946.1
PNW81949.1
PNW81950.1
PNW81957.1
PNW81963.1
PNW81971.1
PNW81972.1
PNW81988.1
PNW81991.1
PNW82005.1
PNW82006.1
PNW82007.1
PNW82008.1
PNW82014.1
PNW82022.1
PNW82023.1
PNW82044.1
PNW82051.1
PNW82052.1
PNW82053.1
PNW82054.1
PNW82059.1
PNW82064.1
PNW82067.1
PNW82085.1
PNW82086.1
PNW82089.1
PNW82092.1
PNW82093.1
PNW82096.1
PNW82117.1
PNW82124.1
PNW82127.1
PNW82133.1
PNW82145.1
PNW82172.1
PNW82183.1
PNW82185.1
PNW82186.1
PNW82196.1
PNW82199.1
PNW82206.1
PNW82208.1
PNW82209.1
PNW82210.1
PNW82218.1
PNW82219.1
PNW82229.1
PNW82238.1
PNW82247.1
PNW82255.1
PNW82261.1
PNW82273.1
PNW82278.1
PNW82280.1
PNW82300.1
PNW82302.1
PNW82306.1
PNW82307.1
PNW82311.1
PNW82317.1
PNW82337.1
PNW82351.1
PNW82359.1
PNW82360.1
PNW82365.1
PNW82377.1
PNW82424.1
PNW82429.1
PNW82435.1
PNW82451.1
PNW82455.1
PNW82457.1
PNW82462.1
PNW82463.1
PNW82464.1
PNW82466.1
PNW82469.1
PNW82470.1
PNW82476.1
PNW82481.1
PNW82486.1
PNW82487.1
PNW82488.1
PNW82495.1
PNW82499.1
PNW82500.1
PNW82504.1
PNW82505.1
PNW82506.1
PNW82512.1
PNW82513.1
PNW82528.1
PNW82535.1
PNW82542.1
PNW82555.1
PNW82559.1
PNW82564.1
PNW82565.1
PNW82583.1
PNW82584.1
PNW82592.1
PNW82598.1
PNW82602.1
PNW82608.1
PNW82610.1
PNW82613.1
PNW82614.1
PNW82615.1
PNW82622.1
PNW82635.1
PNW82636.1
PNW82652.1
PNW82655.1
PNW82656.1
PNW82659.1
PNW82663.1
PNW82664.1
PNW82666.1
PNW82678.1
PNW82679.1
PNW82682.1
PNW82683.1
PNW82696.1
PNW82697.1
PNW82698.1
PNW82702.1
PNW82711.1
PNW82716.1
PNW82725.1
PNW82731.1
PNW82736.1
PNW82747.1
PNW82757.1
PNW82763.1
PNW82780.1
PNW82792.1
PNW82795.1
PNW82796.1
PNW82799.1
PNW82801.1
PNW82808.1
PNW82809.1
PNW82811.1
PNW82813.1
PNW82814.1
PNW82822.1
PNW82826.1
PNW82827.1
PNW82848.1
PNW82852.1
PNW82854.1
PNW82861.1
PNW82891.1
PNW82897.1
PNW82907.1
PNW82908.1
PNW82909.1
PNW82913.1
PNW82918.1
PNW82921.1
PNW82927.1
PNW82929.1
PNW82930.1
PNW82933.1
PNW82938.1
PNW82943.1
PNW82945.1
PNW82967.1
PNW82970.1
PNW82973.1
PNW82974.1
PNW82981.1
PNW82982.1
PNW82983.1
PNW82986.1
PNW83017.1
PNW83019.1
PNW83020.1
PNW83029.1
PNW83033.1
PNW83044.1
PNW83063.1
PNW83065.1
PNW83070.1
PNW83072.1
PNW83077.1
PNW83079.1
PNW83092.1
PNW83093.1
PNW83094.1
PNW83099.1
PNW83100.1
PNW83103.1
PNW83104.1
PNW83109.1
PNW83117.1
PNW83128.1
PNW83129.1
PNW83137.1
PNW83150.1
PNW83151.1
PNW83154.1
PNW83155.1
PNW83161.1
PNW83166.1
PNW83167.1
PNW83168.1
PNW83172.1
PNW83176.1
PNW83177.1
PNW83179.1
PNW83181.1
PNW83182.1
PNW83202.1
PNW83204.1
PNW83207.1
PNW83208.1
PNW83217.1
PNW83220.1
PNW83232.1
PNW83238.1
PNW83242.1
PNW83244.1
PNW83246.1
PNW83248.1
PNW83258.1
PNW83272.1
PNW83273.1
PNW83276.1
PNW83277.1
PNW83298.1
PNW83303.1
PNW83304.1
PNW83319.1
PNW83320.1
PNW83321.1
PNW83324.1
PNW83331.1
PNW83332.1
PNW83345.1
PNW83349.1
PNW83353.1
PNW83362.1
PNW83384.1
PNW83386.1
PNW83392.1
PNW83394.1
PNW83395.1
PNW83401.1
PNW83410.1
PNW83414.1
PNW83431.1
PNW83436.1
PNW83438.1
PNW83439.1
PNW83440.1
PNW83467.1
PNW83472.1
PNW83480.1
PNW83481.1
PNW83482.1
PNW83495.1
PNW83500.1
PNW83501.1
PNW83511.1
PNW83521.1
PNW83533.1
PNW83559.1
PNW83560.1
PNW83578.1
PNW83580.1
PNW83583.1
PNW83584.1
PNW83585.1
PNW83602.1
PNW83607.1
PNW83618.1
PNW83632.1
PNW83638.1
PNW83639.1
PNW83642.1
PNW83647.1
PNW83651.1
PNW83663.1
PNW83669.1
PNW83670.1
PNW83698.1
PNW83699.1
PNW83703.1
PNW83705.1
PNW83706.1
PNW83707.1
PNW83721.1
PNW83725.1
PNW83729.1
PNW83730.1
PNW83737.1
PNW83740.1
PNW83741.1
PNW83750.1
PNW83751.1
PNW83753.1
PNW83756.1
PNW83759.1
PNW83762.1
PNW83763.1
PNW83764.1
PNW83769.1
PNW83786.1
PNW83787.1
PNW83795.1
PNW83799.1
PNW83800.1
PNW83805.1
PNW83806.1
PNW83809.1
PNW83815.1
PNW83818.1
PNW83836.1
PNW83842.1
PNW83843.1
PNW83844.1
PNW83849.1
PNW83854.1
PNW83906.1
PNW83925.1
PNW83929.1
PNW83930.1
PNW83935.1
PNW83939.1
PNW83940.1
PNW83942.1
PNW83943.1
PNW83944.1
PNW83945.1
PNW83951.1
PNW83957.1
PNW83960.1
PNW83961.1
PNW83962.1
PNW83980.1
PNW83984.1
PNW83985.1
PNW83988.1
PNW83993.1
PNW84001.1
PNW84007.1
PNW84012.1
PNW84014.1
PNW84015.1
PNW84019.1
PNW84033.1
PNW84047.1
PNW84048.1
PNW84049.1
PNW84060.1
PNW84066.1
PNW84079.1
PNW84080.1
PNW84081.1
PNW84084.1
PNW84085.1
PNW84086.1
PNW84093.1
PNW84094.1
PNW84100.1
PNW84101.1
PNW84104.1
PNW84106.1
PNW84116.1
PNW84118.1
PNW84139.1
PNW84141.1
PNW84152.1
PNW84153.1
PNW84156.1
PNW84161.1
PNW84168.1
PNW84173.1
PNW84177.1
PNW84179.1
PNW84186.1
PNW84187.1
PNW84188.1
PNW84189.1
PNW84202.1
PNW84207.1
PNW84211.1
PNW84216.1
PNW84222.1
PNW84223.1
PNW84232.1
PNW84254.1
PNW84259.1
PNW84260.1
PNW84261.1
PNW84262.1
PNW84265.1
PNW84266.1
PNW84267.1
PNW84271.1
PNW70474.1
PNW70487.1
PNW70493.1
PNW70496.1
PNW70500.1
PNW70504.1
PNW70507.1
PNW70519.1
PNW70521.1
PNW70524.1
PNW70529.1
PNW70530.1
PNW70531.1
PNW70533.1
PNW70536.1
PNW70538.1
PNW70542.1
PNW70544.1
PNW70548.1
PNW70550.1
PNW70551.1
PNW70564.1
PNW70565.1
PNW70567.1
PNW70570.1
PNW70576.1
PNW70593.1
PNW70594.1
PNW70595.1
PNW70599.1
PNW70600.1
PNW70608.1
PNW70622.1
PNW70625.1
PNW70627.1
PNW70628.1
PNW70629.1
PNW70634.1
PNW70639.1
PNW70640.1
PNW70641.1
PNW70642.1
PNW70643.1
PNW70644.1
PNW70655.1
PNW70658.1
PNW70660.1
PNW70663.1
PNW70665.1
PNW70666.1
PNW70675.1
PNW70678.1
PNW70681.1
PNW70702.1
PNW70703.1
PNW70705.1
PNW70712.1
PNW70716.1
PNW70720.1
PNW70721.1
PNW70724.1
PNW70725.1
PNW70731.1
PNW70733.1
PNW70734.1
PNW70735.1
PNW70736.1
PNW70737.1
PNW70750.1
PNW70754.1
PNW70755.1
PNW70764.1
PNW70765.1
PNW70766.1
PNW70767.1
PNW84272.1
PNW84273.1
PNW84278.1
PNW84280.1
PNW84290.1
PNW84294.1
PNW84295.1
PNW84296.1
PNW84297.1
PNW84322.1
PNW84333.1
PNW84335.1
PNW84342.1
PNW84344.1
PNW84359.1
PNW84361.1
PNW84362.1
PNW84369.1
PNW84374.1
PNW84377.1
PNW84392.1
PNW84394.1
PNW84399.1
PNW84400.1
PNW84404.1
PNW84407.1
PNW84412.1
PNW84429.1
PNW84445.1
PNW84447.1
PNW84450.1
PNW84452.1
PNW84453.1
PNW84455.1
PNW84465.1
PNW84470.1
PNW84471.1
PNW84482.1
PNW84483.1
PNW84486.1
PNW84489.1
PNW84494.1
PNW84495.1
PNW84498.1
PNW84502.1
PNW84505.1
PNW84513.1
PNW84519.1
PNW84523.1
PNW84525.1
PNW84528.1
PNW84531.1
PNW84535.1
PNW84536.1
PNW84537.1
PNW84538.1
PNW84539.1
PNW84544.1
PNW84547.1
PNW84551.1
PNW84552.1
PNW84562.1
PNW84567.1
PNW84570.1
PNW84576.1
PNW84584.1
PNW84585.1
PNW84586.1
PNW84588.1
PNW84591.1
PNW84595.1
PNW84602.1
PNW84610.1
PNW84612.1
PNW84613.1
PNW84615.1
PNW84619.1
PNW84624.1
PNW84626.1
PNW84627.1
PNW84629.1
PNW84632.1
PNW84647.1
PNW84652.1
PNW84667.1
PNW84669.1
PNW84670.1
PNW84678.1
PNW84680.1
PNW84681.1
PNW84687.1
PNW84695.1
PNW84697.1
PNW84702.1
PNW84706.1
PNW84707.1
PNW84708.1
PNW84712.1
PNW84713.1
PNW84716.1
PNW84718.1
PNW84720.1
PNW84724.1
PNW84725.1
PNW84726.1
PNW84741.1
PNW84744.1
PNW84745.1
PNW84752.1
PNW84753.1
PNW84764.1
PNW84769.1
PNW84776.1
PNW84778.1
PNW84795.1
PNW84796.1
PNW84797.1
PNW84798.1
PNW84800.1
PNW84803.1
PNW84804.1
PNW84805.1
PNW84807.1
PNW84808.1
PNW84820.1
PNW84829.1
PNW84834.1
PNW84836.1
PNW84839.1
PNW84841.1
PNW84842.1
PNW84844.1
PNW84845.1
PNW84846.1
PNW84848.1
PNW84849.1
PNW84855.1
PNW84857.1
PNW84870.1
PNW84876.1
PNW84883.1
PNW84884.1
PNW84886.1
PNW84889.1
PNW84893.1
PNW84894.1
PNW84895.1
PNW84900.1
PNW84906.1
PNW84907.1
PNW84918.1
PNW84925.1
PNW84929.1
PNW84931.1
PNW84942.1
PNW84943.1
PNW84944.1
PNW84952.1
PNW84955.1
PNW84957.1
PNW84959.1
PNW84966.1
PNW84977.1
PNW84984.1
PNW84985.1
PNW84996.1
PNW85008.1
PNW85012.1
PNW85013.1
PNW85014.1
PNW85026.1
PNW85038.1
PNW85044.1
PNW85045.1
PNW85068.1
PNW85086.1
PNW85089.1
PNW85093.1
PNW85098.1
PNW85102.1
PNW85119.1
PNW85141.1
PNW85154.1
PNW85155.1
PNW85156.1
PNW85157.1
PNW85158.1
PNW85173.1
PNW85176.1
PNW85178.1
PNW85180.1
PNW85184.1
PNW85185.1
PNW85191.1
PNW85195.1
PNW85214.1
PNW85215.1
PNW85227.1
PNW85228.1
PNW85235.1
PNW85238.1
PNW85240.1
PNW85246.1
PNW85248.1
PNW85250.1
PNW85260.1
PNW85271.1
PNW85282.1
PNW85283.1
PNW85290.1
PNW85291.1
PNW85323.1
PNW85324.1
PNW85339.1
PNW85340.1
PNW85341.1
PNW85342.1
PNW85343.1
PNW85344.1
PNW85345.1
PNW85348.1
PNW85349.1
PNW85352.1
PNW85360.1
PNW85363.1
PNW85365.1
PNW85366.1
PNW85381.1
PNW85383.1
PNW85385.1
PNW85387.1
PNW85404.1
PNW85405.1
PNW85407.1
PNW85408.1
PNW85410.1
PNW85415.1
PNW85416.1
PNW85423.1
PNW85424.1
PNW85430.1
PNW85433.1
PNW85434.1
PNW85442.1
PNW85448.1
PNW85452.1
PNW85456.1
PNW85463.1
PNW85474.1
PNW85477.1
PNW85479.1
PNW85483.1
PNW85489.1
PNW85492.1
PNW85502.1
PNW85509.1
PNW85514.1
PNW85516.1
PNW85522.1
PNW85523.1
PNW85538.1
PNW85540.1
PNW85553.1
PNW85559.1
PNW85567.1
PNW85600.1
PNW85615.1
PNW85627.1
PNW85628.1
PNW85656.1
PNW85657.1
PNW85659.1
PNW85667.1
PNW85673.1
PNW85674.1
PNW85685.1
PNW85686.1
PNW85688.1
PNW85716.1
PNW85731.1
PNW85739.1
PNW85741.1
PNW85742.1
PNW85743.1
PNW85745.1
PNW85747.1
PNW85748.1
PNW85750.1
PNW85755.1
PNW85762.1
PNW85765.1
PNW85767.1
PNW85768.1
PNW85776.1
PNW85785.1
PNW85787.1
PNW85796.1
PNW85803.1
PNW85805.1
PNW85810.1
PNW85811.1
PNW85816.1
PNW85828.1
PNW85864.1
PNW85865.1
PNW85881.1
PNW85887.1
PNW85897.1
PNW85902.1
PNW85921.1
PNW85928.1
PNW85929.1
PNW85941.1
PNW85947.1
PNW85978.1
PNW85979.1
PNW85980.1
PNW85982.1
PNW85998.1
PNW86010.1
PNW86022.1
PNW86025.1
PNW86030.1
PNW86046.1
PNW86053.1
PNW86059.1
PNW86062.1
PNW86106.1
PNW86119.1
PNW86121.1
PNW86122.1
PNW86127.1
PNW86130.1
PNW86145.1
PNW86147.1
PNW86148.1
PNW86149.1
PNW86151.1
PNW86153.1
PNW86178.1
PNW86184.1
PNW86190.1
PNW86191.1
PNW86195.1
PNW86199.1
PNW86205.1
PNW86207.1
PNW86215.1
PNW86216.1
PNW86225.1
PNW86239.1
PNW86240.1
PNW86241.1
PNW86250.1
PNW86251.1
PNW86253.1
PNW86259.1
PNW86263.1
PNW86270.1
PNW86272.1
PNW86273.1
PNW86276.1
PNW86282.1
PNW86285.1
PNW86292.1
PNW86294.1
PNW86295.1
PNW86296.1
PNW86297.1
PNW86301.1
PNW86314.1
PNW86319.1
PNW86320.1
PNW86322.1
PNW86326.1
PNW86327.1
PNW86328.1
PNW86332.1
PNW86335.1
PNW86336.1
PNW86340.1
PNW86341.1
PNW86344.1
PNW86346.1
PNW86348.1
PNW86352.1
PNW86357.1
PNW86358.1
PNW86365.1
PNW86371.1
PNW86372.1
PNW86378.1
PNW86380.1
PNW86386.1
PNW86393.1
PNW86403.1
PNW86407.1
PNW86420.1
PNW86432.1
PNW86464.1
PNW86468.1
PNW86471.1
PNW86472.1
PNW86473.1
PNW86483.1
PNW86484.1
PNW86485.1
PNW86486.1
PNW86487.1
PNW86488.1
PNW86490.1
PNW86494.1
PNW86498.1
PNW86505.1
PNW86509.1
PNW86510.1
PNW86511.1
PNW86514.1
PNW86515.1
PNW86520.1
PNW86523.1
PNW86524.1
PNW86535.1
PNW86536.1
PNW86537.1
PNW86542.1
PNW86543.1
PNW86549.1
PNW86574.1
PNW86575.1
PNW86578.1
PNW86582.1
PNW86606.1
PNW86607.1
PNW86611.1
PNW86612.1
PNW86622.1
PNW86625.1
PNW86631.1
PNW86634.1
PNW86639.1
PNW86646.1
PNW86648.1
PNW86657.1
PNW86659.1
PNW86681.1
PNW86689.1
PNW86693.1
PNW86696.1
PNW86697.1
PNW86699.1
PNW86700.1
PNW86709.1
PNW86710.1
PNW86720.1
PNW86721.1
PNW86722.1
PNW86723.1
PNW86726.1
PNW86742.1
PNW86752.1
PNW86757.1
PNW86758.1
PNW86763.1
PNW86768.1
PNW86773.1
PNW86774.1
PNW86795.1
PNW86796.1
PNW86815.1
PNW86817.1
PNW86822.1
PNW86826.1
PNW86839.1
PNW86843.1
PNW86844.1
PNW86850.1
PNW86852.1
PNW86853.1
PNW86855.1
PNW86858.1
PNW86859.1
PNW86860.1
PNW86861.1
PNW86863.1
PNW86864.1
PNW86865.1
PNW86867.1
PNW86876.1
PNW86877.1
PNW86878.1
PNW86880.1
PNW86902.1
PNW86909.1
PNW86912.1
PNW86914.1
PNW86923.1
PNW86925.1
PNW86942.1
PNW86947.1
PNW86949.1
PNW86950.1
PNW86952.1
PNW86953.1
PNW86961.1
PNW86964.1
PNW86968.1
PNW86975.1
PNW86977.1
PNW86988.1
PNW86990.1
PNW86991.1
PNW87000.1
PNW87010.1
PNW87012.1
PNW87015.1
PNW87018.1
PNW87025.1
PNW87030.1
PNW87033.1
PNW87034.1
PNW87036.1
PNW87038.1
PNW87039.1
PNW87040.1
PNW87066.1
PNW87067.1
PNW87068.1
PNW87071.1
PNW87079.1
PNW87080.1
PNW87082.1
PNW87086.1
PNW87089.1
PNW87101.1
PNW87111.1
PNW87117.1
PNW87119.1
PNW87121.1
PNW87126.1
PNW87140.1
PNW87143.1
PNW87151.1
PNW87161.1
PNW87167.1
PNW87177.1
PNW87181.1
PNW87182.1
PNW87191.1
PNW87194.1
PNW87198.1
PNW87229.1
PNW87238.1
PNW87243.1
PNW87244.1
PNW87245.1
PNW87249.1
PNW87256.1
PNW87258.1
PNW87265.1
PNW87266.1
PNW87267.1
PNW87268.1
PNW70778.1
PNW70788.1
PNW70790.1
PNW70806.1
PNW70807.1
PNW70809.1
PNW70827.1
PNW70829.1
PNW70836.1
PNW70850.1
PNW70853.1
PNW70858.1
PNW70859.1
PNW70865.1
PNW70867.1
PNW70895.1
PNW70897.1
PNW70900.1
PNW70901.1
PNW70905.1
PNW70909.1
PNW70914.1
PNW70917.1
PNW70927.1
PNW70928.1
PNW70937.1
PNW70938.1
PNW70939.1
PNW70946.1
PNW70956.1
PNW70957.1
PNW70958.1
PNW70961.1
PNW70962.1
PNW70970.1
PNW70971.1
PNW70972.1
PNW70974.1
PNW70975.1
PNW70982.1
PNW70992.1
PNW70993.1
PNW71032.1
PNW71036.1
PNW71050.1
PNW71051.1
PNW71053.1
PNW71054.1
PNW71064.1
PNW87275.1
PNW87276.1
PNW87285.1
PNW87286.1
PNW87303.1
PNW87310.1
PNW87315.1
PNW87320.1
PNW87330.1
PNW87333.1
PNW87335.1
PNW87337.1
PNW87340.1
PNW87347.1
PNW87348.1
PNW87351.1
PNW87355.1
PNW87361.1
PNW87365.1
PNW87366.1
PNW87368.1
PNW87370.1
PNW87385.1
PNW87393.1
PNW87415.1
PNW87416.1
PNW87424.1
PNW87428.1
PNW87429.1
PNW87430.1
PNW87431.1
PNW87437.1
PNW87440.1
PNW87441.1
PNW87442.1
PNW87448.1
PNW87449.1
PNW87451.1
PNW87454.1
PNW87455.1
PNW87456.1
PNW87459.1
PNW87461.1
PNW87462.1
PNW87463.1
PNW87467.1
PNW87474.1
PNW87475.1
PNW87477.1
PNW87478.1
PNW87486.1
PNW87487.1
PNW87491.1
PNW87492.1
PNW87493.1
PNW87507.1
PNW87508.1
PNW87509.1
PNW87511.1
PNW87530.1
PNW87541.1
PNW87543.1
PNW87544.1
PNW87548.1
PNW87553.1
PNW87555.1
PNW87618.1
PNW87620.1
PNW87621.1
PNW87641.1
PNW87647.1
PNW87648.1
PNW87658.1
PNW87671.1
PNW87672.1
PNW87673.1
PNW87680.1
PNW87692.1
PNW87695.1
PNW87696.1
PNW87730.1
PNW87733.1
PNW87740.1
PNW87742.1
PNW87752.1
PNW87755.1
PNW87757.1
PNW87762.1
PNW87763.1
PNW87764.1
PNW87765.1
PNW87772.1
PNW87787.1
PNW87807.1
PNW87814.1
PNW87822.1
PNW87835.1
PNW87839.1
PNW87840.1
PNW87843.1
PNW87844.1
PNW87845.1
PNW87850.1
PNW87856.1
PNW87864.1
PNW87865.1
PNW87866.1
PNW87869.1
PNW87875.1
PNW87876.1
PNW87883.1
PNW87895.1
PNW87912.1
PNW87919.1
PNW87924.1
PNW87930.1
PNW87931.1
PNW87937.1
PNW87939.1
PNW87940.1
PNW87942.1
PNW87943.1
PNW87958.1
PNW87962.1
PNW87965.1
PNW87969.1
PNW87973.1
PNW87979.1
PNW87983.1
PNW87996.1
PNW87997.1
PNW87999.1
PNW88004.1
PNW88005.1
PNW88006.1
PNW88007.1
PNW88008.1
PNW88010.1
PNW88014.1
PNW88032.1
PNW88042.1
PNW88043.1
PNW88047.1
PNW88059.1
PNW88061.1
PNW88064.1
PNW88065.1
PNW88066.1
PNW88069.1
PNW88075.1
PNW88077.1
PNW88081.1
PNW88097.1
PNW88100.1
PNW88101.1
PNW88103.1
PNW88104.1
PNW88106.1
PNW88123.1
PNW88139.1
PNW88141.1
PNW88142.1
PNW88143.1
PNW88166.1
PNW88178.1
PNW88185.1
PNW88187.1
PNW88189.1
PNW88191.1
PNW88195.1
PNW88196.1
PNW88199.1
PNW88200.1
PNW88210.1
PNW88220.1
PNW88222.1
PNW88223.1
PNW88225.1
PNW88230.1
PNW88231.1
PNW88233.1
PNW88234.1
PNW88241.1
PNW88252.1
PNW88253.1
PNW88255.1
PNW88258.1
PNW88261.1
PNW88271.1
PNW88272.1
PNW88274.1
PNW88275.1
PNW88294.1
PNW88298.1
PNW88302.1
PNW88306.1
PNW88307.1
PNW88312.1
PNW88324.1
PNW88330.1
PNW88331.1
PNW88335.1
PNW88349.1
PNW88350.1
PNW88365.1
PNW88366.1
PNW88367.1
PNW88368.1
PNW88374.1
PNW88375.1
PNW88376.1
PNW88377.1
PNW88378.1
PNW88379.1
PNW88401.1
PNW88404.1
PNW88407.1
PNW88425.1
PNW88435.1
PNW88441.1
PNW88445.1
PNW88447.1
PNW88454.1
PNW88455.1
PNW88481.1
PNW88482.1
PNW88483.1
PNW88484.1
PNW88490.1
PNW88496.1
PNW88503.1
PNW88504.1
PNW88505.1
PNW88508.1
PNW88513.1
PNW88520.1
PNW88528.1
PNW88529.1
PNW88530.1
PNW88548.1
PNW88549.1
PNW88550.1
PNW88563.1
PNW88573.1
PNW88578.1
PNW88581.1
PNW88583.1
PNW88584.1
PNW88585.1
PNW88588.1
PNW88596.1
PNW88601.1
PNW88608.1
PNW88609.1
PNW88614.1
PNW88615.1
PNW88625.1
PNW88635.1
PNW88636.1
PNW88638.1
PNW88647.1
PNW88649.1
PNW88651.1
PNW88658.1
PNW88663.1
PNW88664.1
PNW88665.1
PNW88676.1
PNW88683.1
PNW88692.1
PNW88694.1
PNW88695.1
PNW88696.1
PNW88697.1
PNW88700.1
PNW88701.1
PNW88705.1
PNW88706.1
PNW88708.1
PNW88712.1
PNW88722.1
PNW88731.1
PNW88735.1
PNW88736.1
PNW88737.1
PNW88739.1
PNW88742.1
PNW88744.1
PNW88746.1
PNW88747.1
PNW88750.1
PNW88752.1
PNW88754.1
PNW88757.1
PNW88758.1
PNW88772.1
PNW88777.1
PNW88783.1
PNW88784.1
PNW88786.1
PNW88788.1
PNW88789.1
PNW88797.1
PNW88799.1
PNW88804.1
PNW88813.1
PNW88814.1
PNW88818.1
PNW88823.1
PNW88830.1
PNW88831.1
PNW88832.1
PNW88840.1
PNW88841.1
PNW88842.1
PNW88845.1
PNW88883.1
PNW88887.1
PNW88890.1
PNW88892.1
PNW88897.1
PNW88898.1
PNW88899.1
PNW88900.1
PNW88901.1
PNW88909.1
PNW88922.1
PNW88923.1
PNW88924.1
PNW88935.1
PNW88937.1
PNW88939.1
PNW88940.1
PNW88943.1
PNW88945.1
PNW88956.1
PNW88971.1
PNW88977.1
PNW88992.1
PNW88999.1
PNW89006.1
PNW89009.1
PNW89022.1
PNW89025.1
PNW89028.1
PNW89035.1
PNW89037.1
PNW89040.1
PNW89043.1
PNW89044.1
PNW89051.1
PNW89061.1
PNW89070.1
PNW89083.1
PNW89096.1
PNW71082.1
PNW71083.1
PNW71086.1
PNW71088.1
PNW71089.1
PNW71090.1
PNW71126.1
PNW71127.1
PNW71128.1
PNW71147.1
PNW71148.1
PNW71150.1
PNW71151.1
PNW71159.1
PNW71169.1
PNW71175.1
PNW71179.1
PNW71181.1
PNW71184.1
PNW71198.1
PNW71206.1
PNW71207.1
PNW71208.1
PNW71213.1
PNW71227.1
PNW71229.1
PNW71230.1
PNW71232.1
PNW71236.1
PNW71252.1
PNW71269.1
PNW71276.1
PNW71277.1
PNW71279.1
PNW71286.1
PNW71294.1
PNW71295.1
PNW71298.1
PNW71301.1
PNW71306.1
PNW71307.1
PNW71313.1
PNW71324.1
PNW71338.1
PNW71340.1
PNW71344.1
PNW71350.1
PNW71369.1
PNW71370.1
PNW71382.1
PNW71389.1
PNW71390.1
PNW71391.1
PNW71397.1
PNW71398.1
PNW71402.1
PNW71403.1
PNW71417.1
PNW71419.1
PNW71424.1
PNW71427.1
PNW71445.1
PNW71446.1
PNW71449.1
PNW71450.1
PNW71451.1
PNW71457.1
PNW71458.1
PNW71459.1
PNW71465.1
PNW71466.1
PNW71478.1
PNW71479.1
PNW71480.1
PNW71482.1
PNW71483.1
PNW71484.1
PNW71492.1
PNW71493.1
PNW71500.1
PNW71505.1
PNW71510.1
PNW71512.1
PNW71516.1
PNW71517.1
PNW71522.1
PNW71524.1
PNW71545.1
PNW71549.1
PNW71554.1
PNW71559.1
PNW71573.1
PNW71575.1
PNW71577.1
PNW71579.1
PNW71586.1
PNW71587.1
PNW71590.1
PNW71594.1
PNW71610.1
PNW71616.1
PNW71628.1
PNW71630.1
PNW71636.1
PNW71638.1
PNW71646.1
PNW71647.1
PNW71655.1
PNW71656.1
PNW71657.1
PNW71660.1
PNW71665.1
PNW71669.1
PNW71671.1
PNW71672.1
PNW71674.1
PNW71675.1
PNW71676.1
PNW71677.1
PNW71685.1
PNW71689.1
PNW71693.1
PNW71694.1
PNW71696.1
PNW71698.1
PNW71701.1
PNW71702.1
PNW71718.1
PNW71719.1
PNW71720.1
PNW71739.1
PNW71748.1
PNW71754.1
PNW71761.1
PNW71762.1
PNW71770.1
PNW71782.1
PNW71804.1
PNW71805.1
PNW71808.1
PNW71828.1
PNW71829.1
PNW71832.1
PNW71833.1
PNW71834.1
PNW71837.1
PNW71838.1
PNW71851.1
PNW71852.1
PNW71863.1
PNW71876.1
PNW71882.1
PNW71890.1
PNW71891.1
PNW71892.1
PNW71893.1
PNW71897.1
PNW71902.1
PNW71905.1
PNW71927.1
PNW71931.1
PNW71933.1
PNW71937.1
PNW71942.1
PNW71946.1
PNW71947.1
PNW71951.1
PNW71966.1
PNW71976.1
PNW71980.1
PNW71985.1
PNW71991.1
PNW71994.1
PNW71995.1
PNW71997.1
PNW72001.1
PNW72013.1
PNW72020.1
PNW72021.1
PNW72022.1
PNW72030.1
PNW72031.1
PNW72032.1
PNW72034.1
PNW72053.1
PNW72055.1
PNW72056.1
PNW72070.1
PNW72074.1
PNW72080.1
PNW72082.1
PNW72087.1
PNW72092.1
PNW72093.1
PNW72094.1
PNW72095.1
PNW72096.1
PNW72097.1
PNW72101.1
PNW72113.1
PNW72115.1
PNW72118.1
PNW72119.1
PNW72120.1
PNW72124.1
PNW72130.1
PNW72134.1
PNW72149.1
PNW72153.1
PNW72154.1
PNW72156.1
PNW72173.1
PNW72187.1
PNW72188.1
PNW72191.1
PNW72194.1
PNW72198.1
PNW72201.1
PNW72216.1
PNW72219.1
PNW72225.1
PNW72240.1
PNW72266.1
PNW72269.1
