# Supplementary material for: Farnesyl pyrophosphate compartmentalization in the green microalga Chlamydomonas reinhardtii during heterologous (E)-α-bisabolene production
Source: Microb Cell Fact. 2022 Sep 14;21:190. doi: 10.1186/s12934-022-01910-5 (PMC9472337; doi:10.1186/s12934-022-01910-5)
Supplement: Supplementary file 8 — Additional file 8. DeepLoc assigned localization results for the protein sequences in ‘list_of_chlamy_with_tms’. 17 sequences were not able to be processed due to exceeding the size limit for DeepLoc (6000 aa), but based on their length and number of TMs they were extremely unlike to be candidates of interest. [file 12934_2022_1910_MOESM8_ESM.csv]

Entry ID	Localization	Type	Nucleus	Cytoplasm	Extracellular	Mitochondrion	Cell membrane	Endoplasmic reticulum	Plastid	Golgi apparatus	Lysosome/Vacuole	Peroxisome
PNW72942.1	Mitochondrion	Soluble	0.0145	0.0974	0.3131	0.5463	0.0057	0.0003	0.0176	0.0006	0.0037	0.0007
PNW72534.1	Mitochondrion	Membrane	0.0291	0.031	0.1351	0.6018	0.0213	0.0091	0.1506	0.0057	0.0106	0.0057
PNW72799.1	Mitochondrion	Membrane	0.0003	0.0021	0.0019	0.7941	0.0078	0.1579	0.0014	0.0259	0.0001	0.0085
PNW72561.1	Mitochondrion	Membrane	0.0427	0.0106	0.1409	0.5966	0.1659	0.0097	0.0023	0.0107	0.004	0.0165
PNW72442.1	Endoplasmic reticulum	Membrane	0.0003	0.0004	0.003	0.2898	0.0199	0.3967	0.0033	0.2809	0.003	0.0026
PNW72993.1	Mitochondrion	Membrane	0.0002	0.0001	0.104	0.3454	0.0757	0.2891	0.0084	0.155	0.0213	0.0006
PNW72817.1	Extracellular	Soluble	0.0015	0.0025	0.5216	0.0426	0.0809	0.0516	0.0007	0.0904	0.2062	0.0021
PNW72826.1	Extracellular	Soluble	0.0032	0.0102	0.8126	0.1294	0.0043	0.0011	0.028	0.0009	0.0102	0.0001
PNW72562.1	Mitochondrion	Membrane	0.0212	0.0034	0.0449	0.8841	0.0277	0.004	0.0086	0.0027	0.0021	0.0012
PNW73134.1	Extracellular	Soluble	0.0004	0.0008	0.7536	0.1432	0.0201	0.0021	0.0467	0.0073	0.0258	0.0
PNW72645.1	Mitochondrion	Membrane	0.0146	0.0137	0.0421	0.6637	0.0409	0.0024	0.0326	0.1503	0.0279	0.0118
PNW72541.1	Plastid	Membrane	0.0076	0.0461	0.0063	0.4272	0.0261	0.0109	0.4479	0.0032	0.0162	0.0085
PNW73037.1	Cell membrane	Membrane	0.0014	0.0013	0.0177	0.1029	0.6391	0.088	0.0997	0.0079	0.0383	0.0036
PNW73138.1	Cell membrane	Membrane	0.0003	0.0012	0.0188	0.2379	0.4485	0.0971	0.0958	0.0175	0.0794	0.0036
PNW72996.1	Mitochondrion	Membrane	0.0772	0.0784	0.0828	0.3836	0.1607	0.0442	0.0678	0.0653	0.0201	0.02
PNW72583.1	Mitochondrion	Membrane	0.0033	0.0204	0.0412	0.724	0.0507	0.0464	0.011	0.0015	0.0004	0.101
PNW72984.1	Endoplasmic reticulum	Membrane	0.0004	0.0001	0.0	0.0326	0.0187	0.6176	0.0001	0.322	0.0051	0.0033
PNW72835.1	Mitochondrion	Membrane	0.0532	0.0579	0.0462	0.6553	0.0527	0.0353	0.0024	0.0168	0.0054	0.0748
PNW72785.1	Plastid	Membrane	0.0102	0.006	0.0091	0.2095	0.1598	0.0627	0.2267	0.1565	0.1556	0.0039
PNW72322.1	Mitochondrion	Membrane	0.0008	0.0005	0.0015	0.8553	0.0235	0.033	0.071	0.0045	0.0051	0.0048
PNW72584.1	Cytoplasm	Soluble	0.1276	0.3707	0.0635	0.2704	0.0706	0.0065	0.0281	0.0058	0.0038	0.053
PNW73533.1	Plastid	Membrane	0.0	0.0	0.0	0.0712	0.0002	0.0003	0.928	0.0	0.0001	0.0002
PNW72898.1	Endoplasmic reticulum	Membrane	0.0013	0.0009	0.0014	0.0804	0.2206	0.2766	0.0119	0.2514	0.1493	0.0062
PNW72946.1	Mitochondrion	Membrane	0.014	0.0128	0.0002	0.6354	0.0086	0.0049	0.2673	0.0015	0.0018	0.0535
PNW72593.1	Mitochondrion	Membrane	0.0087	0.0226	0.0002	0.747	0.0059	0.018	0.0685	0.0015	0.0094	0.1182
PNW73144.1	Endoplasmic reticulum	Membrane	0.0057	0.0209	0.2225	0.1716	0.017	0.3213	0.0126	0.1263	0.0906	0.0116
PNW72867.1	Mitochondrion	Membrane	0.0042	0.0106	0.0024	0.6083	0.0379	0.0891	0.1108	0.0589	0.0359	0.0419
PNW72827.1	Cytoplasm	Soluble	0.0325	0.6063	0.0042	0.0365	0.0154	0.0252	0.0796	0.0056	0.0757	0.1192
PNW72809.1	Endoplasmic reticulum	Membrane	0.0071	0.0158	0.0576	0.0669	0.2478	0.3113	0.0328	0.0937	0.1247	0.0421
PNW72843.1	Mitochondrion	Membrane	0.0179	0.1159	0.1471	0.2279	0.1393	0.11	0.0565	0.0359	0.072	0.0775
PNW72436.1	Extracellular	Soluble	0.0	0.0015	0.723	0.0222	0.0143	0.0215	0.0065	0.0002	0.2107	0.0002
PNW73073.1	Mitochondrion	Membrane	0.0001	0.0017	0.0005	0.7893	0.0092	0.0047	0.16	0.0001	0.0011	0.0332
PNW73242.1	Plastid	Membrane	0.0	0.0	0.0	0.0122	0.0008	0.0007	0.9857	0.0001	0.0004	0.0001
PNW73378.1	Extracellular	Soluble	0.0161	0.0659	0.6978	0.1341	0.0515	0.0033	0.0022	0.0155	0.0088	0.0047
PNW73396.1	Cell membrane	Membrane	0.0005	0.0001	0.0475	0.2937	0.5449	0.0398	0.0229	0.0482	0.0019	0.0006
PNW72812.1	Cell membrane	Membrane	0.0011	0.0021	0.0221	0.0064	0.3993	0.1531	0.0014	0.0675	0.3418	0.0052
PNW72977.1	Plastid	Membrane	0.0149	0.0035	0.0004	0.1227	0.2005	0.0297	0.5862	0.0258	0.0101	0.0061
PNW72736.1	Endoplasmic reticulum	Membrane	0.0013	0.0004	0.0	0.0368	0.023	0.7172	0.0076	0.1921	0.0125	0.0092
PNW73118.1	Extracellular	Soluble	0.0001	0.0005	0.9893	0.0005	0.0001	0.0009	0.0	0.0	0.0086	0.0
PNW72634.1	Endoplasmic reticulum	Membrane	0.0002	0.0	0.0	0.0092	0.0319	0.6628	0.0014	0.2858	0.0063	0.0024
PNW73105.1	Extracellular	Soluble	0.0001	0.0004	0.6455	0.0012	0.1695	0.1166	0.0	0.012	0.0547	0.0
PNW72377.1	Extracellular	Soluble	0.0003	0.0092	0.9623	0.0003	0.0014	0.0004	0.0	0.0	0.0262	0.0
PNW73263.1	Endoplasmic reticulum	Membrane	0.0008	0.0116	0.0051	0.2791	0.0659	0.4328	0.0121	0.0117	0.014	0.1669
PNW73398.1	Cell membrane	Membrane	0.0005	0.0001	0.0013	0.2311	0.7009	0.0033	0.0576	0.0029	0.0019	0.0004
PNW72635.1	Endoplasmic reticulum	Membrane	0.0001	0.0001	0.0	0.0082	0.0539	0.6529	0.0012	0.2663	0.0152	0.0019
PNW72328.1	Mitochondrion	Membrane	0.0	0.0039	0.0008	0.7982	0.0007	0.0005	0.0617	0.0	0.0001	0.1341
PNW73524.1	Endoplasmic reticulum	Membrane	0.0001	0.0001	0.0	0.0043	0.071	0.5685	0.0	0.3006	0.0516	0.0037
PNW73050.1	Cell membrane	Membrane	0.0002	0.0004	0.0	0.0153	0.4749	0.1145	0.0009	0.0711	0.318	0.0047
PNW73196.1	Cell membrane	Membrane	0.0	0.0	0.0	0.0124	0.4755	0.2379	0.0002	0.1679	0.1048	0.0012
PNW72601.1	Cell membrane	Membrane	0.0043	0.0005	0.0001	0.0233	0.9331	0.0214	0.0038	0.0091	0.0024	0.0021
PNW73397.1	Cell membrane	Membrane	0.0027	0.0006	0.0017	0.3518	0.5812	0.0026	0.0533	0.0019	0.0018	0.0025
PNW72421.1	Extracellular	Soluble	0.0001	0.0019	0.7249	0.0018	0.0016	0.0768	0.0004	0.0005	0.192	0.0002
PNW73002.1	Endoplasmic reticulum	Membrane	0.0006	0.0026	0.0032	0.1103	0.0214	0.7508	0.0157	0.0119	0.001	0.0825
PNW73365.1	Cell membrane	Membrane	0.0012	0.0001	0.0	0.0076	0.6692	0.2251	0.0022	0.0418	0.0509	0.002
PNW73540.1	Extracellular	Soluble	0.0001	0.002	0.6478	0.0026	0.0707	0.0367	0.0002	0.0061	0.2333	0.0004
PNW72737.1	Mitochondrion	Membrane	0.0003	0.0014	0.0007	0.8773	0.0293	0.0153	0.0081	0.0005	0.0013	0.066
PNW73192.1	Mitochondrion	Membrane	0.0271	0.0353	0.0956	0.4118	0.1027	0.0705	0.0059	0.1628	0.0015	0.0868
PNW73020.1	Extracellular	Soluble	0.0	0.0009	0.8657	0.0008	0.0019	0.0347	0.0	0.0004	0.0954	0.0001
PNW72536.1	Cell membrane	Membrane	0.0006	0.0003	0.0001	0.0187	0.4225	0.2326	0.0035	0.0552	0.2604	0.0061
PNW72334.1	Nucleus	Soluble	0.9991	0.0006	0.0	0.0	0.0002	0.0	0.0	0.0	0.0	0.0
PNW73167.1	Mitochondrion	Membrane	0.1328	0.2067	0.0019	0.5293	0.0257	0.0003	0.0217	0.0003	0.0016	0.0796
PNW73262.1	Plastid	Membrane	0.0029	0.0039	0.0006	0.1764	0.0534	0.0437	0.6305	0.0023	0.0049	0.0813
PNW72426.1	Cell membrane	Membrane	0.0	0.0	0.0005	0.0011	0.9793	0.0143	0.0	0.0019	0.0027	0.0003
PNW72533.1	Cell membrane	Membrane	0.0031	0.0009	0.0	0.0561	0.588	0.2214	0.0063	0.0257	0.0533	0.045
PNW72757.1	Cell membrane	Membrane	0.0001	0.0	0.0	0.0096	0.8443	0.0508	0.0002	0.0382	0.0562	0.0005
PNW72921.1	Cell membrane	Membrane	0.0265	0.0054	0.0019	0.0137	0.7325	0.063	0.0187	0.1314	0.0063	0.0006
PNW72364.1	Cell membrane	Membrane	0.0	0.0	0.0026	0.0016	0.9917	0.0019	0.0001	0.0012	0.0009	0.0
PNW73366.1	Plastid	Membrane	0.0	0.0	0.0007	0.3091	0.2511	0.0034	0.4038	0.0012	0.0296	0.0009
PNW72600.1	Extracellular	Soluble	0.0	0.0007	0.7196	0.0029	0.002	0.0602	0.0003	0.0004	0.2139	0.0001
PNW72756.1	Cell membrane	Membrane	0.0001	0.0	0.0	0.0072	0.8212	0.0562	0.0001	0.0414	0.0736	0.0003
PNW72679.1	Cell membrane	Membrane	0.0001	0.0	0.0084	0.0028	0.9719	0.0041	0.001	0.0054	0.0063	0.0
PNW73329.1	Cell membrane	Membrane	0.0	0.0	0.0002	0.0049	0.6434	0.292	0.0001	0.0422	0.0164	0.0007
PNW72427.1	Cell membrane	Membrane	0.0001	0.0	0.0003	0.0007	0.9599	0.0213	0.0001	0.0146	0.0028	0.0002
PNW72681.1	Cell membrane	Membrane	0.0104	0.0004	0.0003	0.0449	0.8183	0.0488	0.0263	0.0155	0.0324	0.0027
PNW72656.1	Nucleus	Membrane	0.9364	0.0033	0.0005	0.01	0.0482	0.0004	0.0006	0.0001	0.0001	0.0004
PNW72432.1	Cell membrane	Membrane	0.0001	0.0005	0.0184	0.1446	0.6677	0.0544	0.0784	0.0046	0.0286	0.0027
PNW72551.1	Mitochondrion	Membrane	0.0001	0.042	0.0005	0.6933	0.0004	0.0003	0.1731	0.0	0.0004	0.0899
PNW73108.1	Cell membrane	Membrane	0.0	0.0	0.0	0.0001	0.9715	0.0175	0.0	0.0054	0.0055	0.0
PNW72910.1	Cell membrane	Membrane	0.0047	0.0015	0.091	0.1959	0.4288	0.0349	0.0029	0.229	0.0109	0.0003
PNW72980.1	Endoplasmic reticulum	Membrane	0.0001	0.0006	0.0547	0.0059	0.3139	0.3969	0.0003	0.0098	0.2166	0.0012
PNW73257.1	Endoplasmic reticulum	Soluble	0.0018	0.0008	0.1826	0.0043	0.0023	0.745	0.0002	0.0413	0.0215	0.0001
PNW72349.1	Nucleus	Membrane	0.2718	0.0619	0.0025	0.2081	0.0824	0.0893	0.0372	0.0134	0.0074	0.226
PNW73437.1	Extracellular	Soluble	0.0583	0.0496	0.872	0.007	0.0101	0.0014	0.0	0.0001	0.0015	0.0
PNW73373.1	Cell membrane	Membrane	0.0	0.0	0.0	0.0006	0.8702	0.0176	0.0	0.0053	0.1062	0.0
PNW72462.1	Golgi apparatus	Membrane	0.0113	0.0006	0.018	0.0023	0.1024	0.1735	0.0001	0.6789	0.0126	0.0003
PNW73137.1	Cell membrane	Membrane	0.0002	0.0	0.0	0.0063	0.9138	0.0572	0.0	0.0106	0.0093	0.0025
PNW72546.1	Cell membrane	Membrane	0.0	0.0	0.0	0.001	0.8284	0.0146	0.0	0.0089	0.1471	0.0001
PNW73427.1	Cell membrane	Membrane	0.0001	0.0001	0.0004	0.2292	0.7276	0.019	0.0038	0.0019	0.0035	0.0142
PNW73150.1	Cell membrane	Membrane	0.0113	0.0038	0.0991	0.1901	0.5123	0.008	0.0031	0.1671	0.0048	0.0004
PNW73149.1	Extracellular	Soluble	0.0	0.0001	0.9987	0.0	0.0	0.0001	0.0	0.0	0.0011	0.0
PNW72400.1	Cell membrane	Membrane	0.0312	0.0106	0.0307	0.0565	0.4264	0.1573	0.0097	0.1543	0.0914	0.0318
PNW73017.1	Cell membrane	Membrane	0.015	0.0062	0.0002	0.0946	0.6849	0.0849	0.0047	0.0295	0.0061	0.074
PNW72324.1	Cell membrane	Membrane	0.0009	0.0002	0.0848	0.0075	0.6639	0.1437	0.0021	0.0287	0.0662	0.0019
PNW73260.1	Cell membrane	Membrane	0.0002	0.0001	0.0	0.0448	0.7304	0.0234	0.0027	0.0091	0.1856	0.0036
PNW72315.1	Cell membrane	Membrane	0.0066	0.0091	0.0003	0.0766	0.4226	0.1628	0.0239	0.0274	0.1882	0.0825
PNW72387.1	Cell membrane	Membrane	0.0001	0.0001	0.0	0.0447	0.4672	0.4002	0.0008	0.0265	0.0518	0.0087
PNW72386.1	Cell membrane	Membrane	0.0001	0.0001	0.0	0.0447	0.4672	0.4002	0.0008	0.0265	0.0518	0.0087
PNW73072.1	Cell membrane	Membrane	0.0	0.0	0.0	0.0002	0.9612	0.018	0.0	0.0135	0.0071	0.0
PNW73311.1	Cell membrane	Membrane	0.0001	0.0	0.1031	0.0005	0.6862	0.1338	0.0	0.0463	0.0301	0.0
PNW72428.1	Mitochondrion	Membrane	0.0017	0.0097	0.0007	0.5413	0.0224	0.0038	0.2015	0.0001	0.0007	0.2181
PNW72938.1	Nucleus	Membrane	0.4255	0.0903	0.0026	0.2479	0.0997	0.0103	0.0194	0.0036	0.0019	0.0988
PNW73557.1	Extracellular	Soluble	0.0001	0.0002	0.9033	0.0015	0.0864	0.0056	0.0	0.0009	0.0021	0.0
PNW72339.1	Extracellular	Soluble	0.0	0.0008	0.8991	0.0006	0.0003	0.0111	0.0001	0.0	0.0879	0.0001
PNW73033.1	Cell membrane	Membrane	0.0	0.0	0.0002	0.0014	0.7635	0.1978	0.0	0.0293	0.0076	0.0001
PNW73464.1	Extracellular	Soluble	0.0	0.0	0.9949	0.0	0.0001	0.002	0.0	0.0001	0.0029	0.0
PNW73461.1	Extracellular	Soluble	0.0	0.0	0.9949	0.0	0.0001	0.002	0.0	0.0001	0.0029	0.0
PNW73460.1	Extracellular	Soluble	0.0	0.0	0.9941	0.0	0.0001	0.002	0.0	0.0	0.0037	0.0
PNW72522.1	Extracellular	Soluble	0.0014	0.0	0.9841	0.0003	0.0075	0.0031	0.0	0.0005	0.0031	0.0
PNW72922.1	Endoplasmic reticulum	Membrane	0.0001	0.0001	0.0008	0.003	0.1916	0.4766	0.0001	0.1648	0.1623	0.0007
PNW72897.1	Cell membrane	Membrane	0.0	0.0	0.0	0.0021	0.8846	0.0087	0.0001	0.0042	0.1001	0.0002
PNW72885.1	Cell membrane	Membrane	0.0098	0.0009	0.0001	0.0555	0.887	0.0043	0.0225	0.0021	0.0091	0.0088
PNW73057.1	Endoplasmic reticulum	Membrane	0.0001	0.0	0.0	0.0108	0.2792	0.5665	0.0	0.1326	0.0076	0.0032
PNW72441.1	Cell membrane	Membrane	0.13	0.0097	0.0003	0.012	0.6446	0.1311	0.0019	0.0647	0.0015	0.0043
PNW73062.1	Mitochondrion	Membrane	0.0011	0.0006	0.0006	0.574	0.2034	0.0112	0.1734	0.0021	0.0182	0.0155
PNW73526.1	Mitochondrion	Membrane	0.0072	0.0072	0.0005	0.6171	0.1403	0.0384	0.0568	0.0141	0.0011	0.1174
PNW72558.1	Cell membrane	Membrane	0.0035	0.0041	0.0483	0.0058	0.759	0.0568	0.0003	0.1198	0.0023	0.0001
PNW73079.1	Cell membrane	Membrane	0.0527	0.0056	0.0047	0.0594	0.7305	0.0542	0.0007	0.0093	0.0022	0.0808
PNW72321.1	Cell membrane	Membrane	0.0	0.0	0.0	0.0001	0.9985	0.0008	0.0	0.0003	0.0003	0.0
PNW72866.1	Cell membrane	Membrane	0.0008	0.0001	0.0	0.0109	0.9859	0.0004	0.0015	0.0002	0.0	0.0001
PNW73086.1	Mitochondrion	Membrane	0.0142	0.0097	0.0006	0.5684	0.2627	0.019	0.0014	0.0831	0.0002	0.0405
PNW72870.1	Extracellular	Soluble	0.0005	0.0006	0.9942	0.0003	0.002	0.0019	0.0	0.0	0.0005	0.0
PNW73284.1	Cell membrane	Membrane	0.004	0.0033	0.121	0.0296	0.6609	0.1229	0.008	0.0432	0.0045	0.0024
PNW73352.1	Golgi apparatus	Membrane	0.0001	0.0	0.0001	0.0013	0.0895	0.1307	0.0011	0.7432	0.0337	0.0002
PNW72631.1	Cell membrane	Membrane	0.0	0.0	0.0	0.0001	0.9996	0.0002	0.0	0.0001	0.0	0.0
PNW72957.1	Cell membrane	Membrane	0.0	0.0	0.0038	0.0003	0.945	0.0103	0.0	0.0392	0.0013	0.0
PNW72909.1	Endoplasmic reticulum	Membrane	0.0	0.0	0.29	0.0007	0.3029	0.3362	0.0	0.0141	0.056	0.0
PNW72567.1	Cell membrane	Membrane	0.0	0.0	0.0	0.0008	0.9929	0.0025	0.0	0.0005	0.0032	0.0
PNW72480.1	Extracellular	Membrane	0.0012	0.0005	0.4701	0.0014	0.4539	0.0187	0.0	0.0466	0.0075	0.0001
PNW72448.1	Extracellular	Soluble	0.0001	0.0002	0.7127	0.0008	0.0044	0.0693	0.0	0.0039	0.2084	0.0002
PNW72896.1	Extracellular	Soluble	0.0004	0.0001	0.9241	0.0012	0.0369	0.0062	0.0	0.0198	0.0113	0.0
PNW72620.1	Cell membrane	Membrane	0.0	0.0	0.0	0.0001	0.9979	0.0017	0.0	0.0002	0.0	0.0
PNW72621.1	Cell membrane	Membrane	0.0	0.0	0.0	0.0001	0.9979	0.0017	0.0	0.0002	0.0	0.0
PNW73088.1	Cell membrane	Membrane	0.0001	0.0	0.0519	0.0003	0.9477	0.0	0.0	0.0	0.0	0.0
PNW72953.1	Extracellular	Soluble	0.0	0.0	0.9999	0.0	0.0	0.0	0.0	0.0	0.0	0.0
PNW73132.1	Cell membrane	Membrane	0.2178	0.1598	0.0168	0.0782	0.5103	0.0036	0.0025	0.0052	0.0015	0.0043
PNW73027.1	Cell membrane	Membrane	0.0006	0.0001	0.0	0.0082	0.9144	0.0134	0.0002	0.0065	0.0541	0.0024
PNW72614.1	Plastid	Membrane	0.0256	0.0279	0.0024	0.1612	0.1914	0.0184	0.5177	0.014	0.0239	0.0175
PNW72846.1	Cell membrane	Membrane	0.0641	0.008	0.0384	0.0905	0.7205	0.0195	0.0011	0.0497	0.0044	0.004
PNW73277.1	Cell membrane	Membrane	0.0001	0.0001	0.0063	0.0011	0.964	0.0203	0.0	0.0047	0.0032	0.0002
PNW72615.1	Plastid	Membrane	0.0371	0.0289	0.0038	0.166	0.2327	0.0204	0.449	0.0182	0.024	0.02
PNW72873.1	Cell membrane	Membrane	0.0	0.0	0.3493	0.0002	0.5887	0.0528	0.0	0.0057	0.0033	0.0
PNW72531.1	Cell membrane	Membrane	0.019	0.0133	0.002	0.0591	0.7632	0.0605	0.0005	0.0084	0.0037	0.0702
PNW72455.1	Cell membrane	Membrane	0.007	0.0023	0.0	0.0661	0.8628	0.0198	0.0059	0.0034	0.0025	0.03
PNW73488.1	Extracellular	Soluble	0.0008	0.0001	0.9877	0.0001	0.0013	0.0041	0.0	0.0015	0.0043	0.0
PNW72430.1	Cell membrane	Membrane	0.0052	0.0002	0.0015	0.0024	0.7988	0.0571	0.0018	0.1291	0.0021	0.0019
PNW72431.1	Cell membrane	Membrane	0.0052	0.0002	0.0015	0.0024	0.7988	0.0571	0.0018	0.1291	0.0021	0.0019
PNW73039.1	Cell membrane	Membrane	0.0004	0.0002	0.2173	0.0009	0.7641	0.0121	0.0	0.004	0.001	0.0001
PNW72590.1	Extracellular	Soluble	0.0	0.0001	0.5804	0.0004	0.3363	0.02	0.0	0.0004	0.0623	0.0
PNW73259.1	Cell membrane	Membrane	0.0	0.0	0.0015	0.0002	0.9881	0.0089	0.0	0.0008	0.0005	0.0
PNW73176.1	Mitochondrion	Membrane	0.0097	0.0595	0.0024	0.859	0.0247	0.0004	0.0054	0.0002	0.0002	0.0384
PNW72918.1	Extracellular	Membrane	0.0022	0.0018	0.3594	0.118	0.301	0.0356	0.0019	0.0201	0.1555	0.0045
PNW73024.1	Cell membrane	Membrane	0.0034	0.0228	0.0024	0.2732	0.4144	0.0376	0.1331	0.0107	0.0301	0.0723
PNW73212.1	Cell membrane	Membrane	0.0142	0.0088	0.3221	0.0076	0.4715	0.1043	0.0036	0.0586	0.009	0.0002
PNW72719.1	Mitochondrion	Membrane	0.0227	0.0794	0.0069	0.5244	0.0931	0.0413	0.0633	0.0217	0.0053	0.1419
PNW72720.1	Mitochondrion	Membrane	0.0236	0.0812	0.0069	0.5212	0.091	0.0436	0.0591	0.0245	0.0053	0.1436
PNW72763.1	Cell membrane	Membrane	0.0042	0.0033	0.2563	0.0061	0.6724	0.0157	0.0014	0.0362	0.0044	0.0
PNW72484.1	Cell membrane	Membrane	0.0016	0.0011	0.0003	0.1232	0.6263	0.1387	0.001	0.0142	0.0092	0.0844
PNW72663.1	Extracellular	Soluble	0.0011	0.007	0.9581	0.0056	0.0199	0.004	0.0005	0.0009	0.0029	0.0
PNW72348.1	Cell membrane	Membrane	0.0	0.0	0.0	0.0017	0.995	0.0019	0.0	0.0004	0.0008	0.0001
PNW72483.1	Cell membrane	Membrane	0.0043	0.0037	0.0008	0.1353	0.6143	0.0927	0.0016	0.0171	0.0214	0.1088
PNW73423.1	Cell membrane	Membrane	0.0003	0.0013	0.2309	0.0107	0.5849	0.0407	0.0003	0.0731	0.0572	0.0006
PNW72472.1	Cell membrane	Membrane	0.0	0.0	0.0066	0.0	0.9842	0.0068	0.0	0.0011	0.0013	0.0
PNW73070.1	Cell membrane	Membrane	0.0004	0.0003	0.0012	0.0054	0.9858	0.0055	0.0005	0.0002	0.0003	0.0005
PNW73562.1	Cell membrane	Membrane	0.0002	0.0001	0.0399	0.0008	0.938	0.0088	0.0	0.0073	0.0048	0.0001
PNW73129.1	Extracellular	Soluble	0.0283	0.0032	0.748	0.0126	0.0491	0.0824	0.0001	0.0464	0.03	0.0001
PNW72975.1	Cell membrane	Membrane	0.0001	0.0	0.0011	0.0008	0.9064	0.0447	0.0003	0.0237	0.0228	0.0001
PNW73085.1	Cell membrane	Membrane	0.0001	0.0	0.0002	0.0025	0.6991	0.1231	0.0002	0.0992	0.0752	0.0005
PNW73347.1	Cell membrane	Membrane	0.2153	0.0289	0.0014	0.0223	0.7012	0.0056	0.0009	0.0041	0.0002	0.0201
PNW72976.1	Cell membrane	Membrane	0.0	0.0	0.0009	0.0006	0.9089	0.0424	0.0001	0.0202	0.0267	0.0001
PNW73547.1	Extracellular	Soluble	0.0001	0.0012	0.9114	0.0008	0.0699	0.0089	0.0	0.0007	0.007	0.0001
PNW73021.1	Cell membrane	Membrane	0.0257	0.0073	0.0004	0.0382	0.79	0.0797	0.0022	0.0117	0.0012	0.0436
PNW72947.1	Cell membrane	Membrane	0.0022	0.0001	0.1908	0.0004	0.7547	0.0398	0.0	0.0024	0.0095	0.0
PNW73035.1	Extracellular	Soluble	0.0007	0.0005	0.9902	0.0009	0.0031	0.0016	0.0	0.0005	0.0025	0.0
PNW73424.1	Cell membrane	Membrane	0.0016	0.0015	0.1363	0.0049	0.8492	0.0024	0.0	0.0027	0.0013	0.0
PNW72481.1	Cell membrane	Membrane	0.0	0.0	0.0001	0.0013	0.9567	0.0227	0.0	0.0158	0.0033	0.0001
PNW72662.1	Extracellular	Soluble	0.0001	0.0006	0.9673	0.0004	0.0206	0.0038	0.0	0.0009	0.0063	0.0
PNW72661.1	Extracellular	Soluble	0.0001	0.0006	0.9673	0.0004	0.0206	0.0038	0.0	0.0009	0.0063	0.0
PNW72452.1	Cell membrane	Membrane	0.0094	0.0023	0.0014	0.0396	0.9267	0.0061	0.0006	0.009	0.0001	0.0047
PNW73252.1	Cell membrane	Membrane	0.1226	0.0384	0.0025	0.05	0.7602	0.0046	0.0008	0.0015	0.0001	0.0194
PNW73041.1	Cell membrane	Membrane	0.0214	0.0013	0.0	0.0185	0.8654	0.0309	0.0002	0.0527	0.0024	0.0072
PNW72407.1	Cell membrane	Membrane	0.0	0.0	0.0001	0.0	0.9976	0.0013	0.0	0.0004	0.0005	0.0
PNW72501.1	Mitochondrion	Membrane	0.1578	0.2204	0.0025	0.3604	0.1619	0.0065	0.0172	0.012	0.0012	0.0601
PNW72408.1	Cell membrane	Membrane	0.0	0.0	0.0	0.0	0.9977	0.0015	0.0	0.0005	0.0003	0.0
PNW73305.1	Cell membrane	Membrane	0.0389	0.0176	0.0003	0.0804	0.8247	0.0032	0.0178	0.0011	0.0008	0.0152
PNW73541.1	Cell membrane	Membrane	0.0	0.0	0.0011	0.0002	0.9978	0.0004	0.0	0.0004	0.0001	0.0
PNW72611.1	Cytoplasm	Soluble	0.133	0.4897	0.0021	0.0093	0.3573	0.0017	0.0005	0.0003	0.0001	0.006
PNW72296.1	Cell membrane	Membrane	0.0245	0.0096	0.0001	0.0142	0.7436	0.151	0.0002	0.0295	0.0015	0.0256
PNW72297.1	Cell membrane	Membrane	0.0178	0.0031	0.0002	0.0265	0.7286	0.1511	0.0094	0.0344	0.0006	0.0283
PNW73069.1	Cell membrane	Membrane	0.0008	0.0002	0.0008	0.0032	0.8151	0.0153	0.0001	0.1637	0.0007	0.0002
PNW72286.1	Cell membrane	Membrane	0.0188	0.0088	0.0009	0.0246	0.8684	0.0355	0.0002	0.0362	0.0015	0.0051
PNW73151.1	Cell membrane	Membrane	0.0379	0.1258	0.0005	0.284	0.4255	0.0115	0.0253	0.0111	0.0021	0.0764
PNW73307.1	Cell membrane	Membrane	0.0029	0.0005	0.0	0.0115	0.9818	0.0005	0.0001	0.0001	0.0001	0.0026
PNW73071.1	Cell membrane	Membrane	0.0006	0.0001	0.0002	0.0019	0.9957	0.0007	0.0	0.0005	0.0001	0.0001
PNW73348.1	Cell membrane	Membrane	0.0002	0.0	0.0248	0.0012	0.9373	0.0183	0.0	0.0127	0.0055	0.0001
PNW72357.1	Cell membrane	Membrane	0.0006	0.0001	0.0	0.0002	0.9733	0.0188	0.0	0.005	0.0019	0.0001
PNW73266.1	Cell membrane	Membrane	0.0247	0.0227	0.0086	0.0854	0.8445	0.0006	0.0063	0.0004	0.0	0.0068
PNW72955.1	Extracellular	Soluble	0.0044	0.018	0.811	0.0077	0.0788	0.0139	0.0001	0.0044	0.0586	0.0031
PNW72419.1	Extracellular	Soluble	0.0	0.0008	0.9536	0.0011	0.0059	0.0139	0.0	0.0012	0.0231	0.0001
PNW72412.1	Extracellular	Soluble	0.0	0.0006	0.9814	0.0009	0.0025	0.0043	0.0	0.0002	0.01	0.0
PNW72413.1	Extracellular	Soluble	0.0	0.0005	0.9843	0.0007	0.0021	0.0036	0.0	0.0002	0.0086	0.0
PNW72414.1	Extracellular	Soluble	0.0	0.0006	0.984	0.0008	0.0021	0.0036	0.0	0.0002	0.0086	0.0
PNW73414.1	Extracellular	Soluble	0.0001	0.0004	0.962	0.0004	0.004	0.0084	0.0	0.002	0.0227	0.0
PNW73239.1	Cell membrane	Membrane	0.0009	0.0007	0.1993	0.0028	0.7884	0.0046	0.0	0.0012	0.0019	0.0
PNW72807.1	Cell membrane	Membrane	0.0094	0.0256	0.0002	0.0035	0.7729	0.1407	0.0001	0.0275	0.0172	0.0028
PNW72808.1	Cell membrane	Membrane	0.0096	0.0397	0.0003	0.0036	0.7613	0.1369	0.0001	0.0276	0.0184	0.0025
PNW73089.1	Cell membrane	Membrane	0.0155	0.0045	0.0	0.0238	0.9107	0.0224	0.0004	0.0033	0.0016	0.0177
PNW73090.1	Cell membrane	Membrane	0.0155	0.0045	0.0	0.0238	0.9107	0.0224	0.0004	0.0033	0.0016	0.0177
PNW73091.1	Cell membrane	Membrane	0.0155	0.0045	0.0	0.0238	0.9107	0.0224	0.0004	0.0033	0.0016	0.0177
PNW72813.1	Cell membrane	Membrane	0.0071	0.0071	0.001	0.0815	0.6476	0.1491	0.0036	0.0428	0.0072	0.053
PNW73344.1	Cell membrane	Membrane	0.0087	0.0027	0.0004	0.0117	0.9724	0.0024	0.0003	0.0008	0.0001	0.0005
PNW72351.1	Cell membrane	Membrane	0.1715	0.1307	0.1675	0.0056	0.5064	0.0105	0.0004	0.0049	0.002	0.0004
PNW73394.1	Cell membrane	Membrane	0.0002	0.0	0.0001	0.0009	0.9987	0.0	0.0	0.0	0.0	0.0
PNW72405.1	Cell membrane	Membrane	0.0242	0.0573	0.0313	0.0837	0.679	0.0366	0.0041	0.0723	0.0046	0.0069
PNW72404.1	Cell membrane	Membrane	0.0242	0.0575	0.0321	0.0838	0.678	0.0365	0.0041	0.0721	0.0047	0.007
PNW73117.1	Cell membrane	Membrane	0.0138	0.0053	0.0	0.0216	0.9405	0.0095	0.0005	0.0015	0.0003	0.0071
PNW72929.1	Cell membrane	Membrane	0.0679	0.1253	0.0001	0.0135	0.7843	0.0041	0.001	0.0015	0.0013	0.001
PNW72930.1	Cell membrane	Membrane	0.0682	0.1247	0.0001	0.0135	0.7845	0.0042	0.001	0.0015	0.0013	0.001
PNW73371.1	Cell membrane	Membrane	0.0075	0.0013	0.0831	0.0052	0.8408	0.0398	0.0004	0.0215	0.0003	0.0001
PNW72829.1	Cell membrane	Membrane	0.0596	0.0647	0.0558	0.0189	0.7433	0.0355	0.0031	0.0103	0.0006	0.0081
PNW72277.1	Cell membrane	Membrane	0.1736	0.2128	0.0338	0.0108	0.5646	0.0023	0.0003	0.0009	0.0002	0.0007
PNW73477.1	Cell membrane	Membrane	0.0165	0.0009	0.0184	0.0023	0.9578	0.0021	0.0	0.0018	0.0001	0.0001
PNW74433.1	Mitochondrion	Membrane	0.0005	0.0056	0.0288	0.8999	0.0068	0.0261	0.0014	0.0223	0.0024	0.0062
PNW74321.1	Extracellular	Soluble	0.0001	0.0	0.8074	0.0086	0.0425	0.0181	0.0201	0.0391	0.064	0.0
PNW74447.1	Extracellular	Soluble	0.0	0.0	0.9998	0.0001	0.0	0.0	0.0	0.0	0.0	0.0
PNW73859.1	Extracellular	Soluble	0.0037	0.0148	0.6217	0.2443	0.0668	0.0012	0.0021	0.0067	0.0373	0.0015
PNW74282.1	Extracellular	Soluble	0.0011	0.0053	0.501	0.1144	0.0626	0.0605	0.0044	0.0506	0.1966	0.0036
PNW74544.1	Cell membrane	Membrane	0.0	0.0	0.0068	0.0005	0.7562	0.148	0.0004	0.0849	0.0032	0.0
PNW74543.1	Cell membrane	Membrane	0.0	0.0	0.0068	0.0005	0.7562	0.148	0.0004	0.0849	0.0032	0.0
PNW74574.1	Mitochondrion	Soluble	0.058	0.1236	0.0644	0.5986	0.0294	0.0006	0.0955	0.0019	0.0004	0.0276
PNW73669.1	Golgi apparatus	Membrane	0.0007	0.0011	0.0441	0.0875	0.1059	0.1947	0.0006	0.5111	0.051	0.0034
PNW73740.1	Mitochondrion	Membrane	0.0176	0.0911	0.0409	0.579	0.0155	0.0584	0.0401	0.1035	0.0276	0.0264
PNW74474.1	Endoplasmic reticulum	Membrane	0.0005	0.0032	0.0006	0.4465	0.0007	0.4848	0.0007	0.0041	0.0	0.0588
PNW73621.1	Mitochondrion	Membrane	0.0046	0.0079	0.0191	0.7299	0.0346	0.129	0.0119	0.0398	0.007	0.0164
PNW74421.1	Mitochondrion	Membrane	0.0338	0.057	0.0929	0.4471	0.0514	0.0025	0.0023	0.2907	0.0186	0.0038
PNW73948.1	Extracellular	Soluble	0.0224	0.0514	0.4352	0.3249	0.0616	0.0019	0.0767	0.0058	0.0167	0.0033
PNW73742.1	Plastid	Membrane	0.0017	0.03	0.0759	0.2656	0.0251	0.0086	0.5692	0.0051	0.0183	0.0006
PNW74692.1	Cell membrane	Membrane	0.0001	0.0	0.1028	0.0008	0.8567	0.0074	0.0	0.0158	0.0164	0.0
PNW74195.1	Endoplasmic reticulum	Membrane	0.0064	0.0007	0.0087	0.0978	0.1089	0.5272	0.0046	0.2318	0.0102	0.0037
PNW74595.1	Lysosome/Vacuole	Membrane	0.0	0.0	0.0006	0.0004	0.1686	0.2441	0.0012	0.0529	0.5321	0.0
PNW74129.1	Endoplasmic reticulum	Soluble	0.0083	0.0793	0.1378	0.0741	0.0593	0.3504	0.1374	0.0193	0.1182	0.0159
PNW74722.1	Mitochondrion	Membrane	0.0732	0.0202	0.0094	0.8269	0.0135	0.0033	0.0125	0.0012	0.0004	0.0394
PNW74778.1	Lysosome/Vacuole	Membrane	0.0013	0.0013	0.0002	0.0207	0.1584	0.2043	0.0067	0.1097	0.4865	0.011
PNW73970.1	Cell membrane	Membrane	0.0002	0.0002	0.0019	0.0185	0.5079	0.1134	0.023	0.0791	0.2552	0.0006
PNW73969.1	Cell membrane	Membrane	0.0002	0.0002	0.0019	0.0185	0.5079	0.1134	0.023	0.0791	0.2552	0.0006
PNW74588.1	Mitochondrion	Membrane	0.0014	0.0088	0.0056	0.6164	0.0044	0.2311	0.0065	0.0978	0.0097	0.0182
PNW73671.1	Cell membrane	Membrane	0.0482	0.0073	0.0609	0.0363	0.4429	0.1717	0.0111	0.1559	0.0584	0.0072
PNW73980.1	Plastid	Membrane	0.0002	0.0001	0.0002	0.1482	0.0273	0.0273	0.787	0.0058	0.0035	0.0005
PNW74537.1	Endoplasmic reticulum	Membrane	0.001	0.0077	0.0093	0.254	0.0082	0.4886	0.0098	0.1745	0.0239	0.023
PNW73951.1	Cell membrane	Membrane	0.0002	0.0002	0.005	0.0097	0.5002	0.0873	0.0026	0.1202	0.274	0.0006
PNW73569.1	Extracellular	Soluble	0.003	0.0004	0.9448	0.0027	0.0189	0.0008	0.0	0.0274	0.0019	0.0
PNW73755.1	Mitochondrion	Membrane	0.0235	0.077	0.0041	0.2587	0.0457	0.1958	0.1183	0.0664	0.164	0.0462
PNW74717.1	Mitochondrion	Membrane	0.0055	0.0097	0.0022	0.6182	0.0546	0.0426	0.1316	0.0079	0.0071	0.1204
PNW74706.1	Plastid	Membrane	0.0	0.0005	0.0038	0.3716	0.0743	0.0066	0.4972	0.0008	0.0281	0.017
PNW74708.1	Cell membrane	Membrane	0.0654	0.0049	0.0043	0.1072	0.6047	0.0762	0.0217	0.0494	0.0026	0.0636
PNW74046.1	Mitochondrion	Membrane	0.0001	0.0005	0.0002	0.8905	0.0777	0.0146	0.0033	0.0016	0.0009	0.0107
PNW74431.1	Cell membrane	Membrane	0.0001	0.0001	0.0001	0.0141	0.514	0.1877	0.001	0.2335	0.0466	0.0028
PNW73902.1	Golgi apparatus	Membrane	0.0017	0.0009	0.0	0.0519	0.0185	0.444	0.0038	0.4589	0.0035	0.0167
PNW73756.1	Cell membrane	Membrane	0.0003	0.001	0.0015	0.017	0.6748	0.0166	0.0047	0.0112	0.2705	0.0023
PNW74264.1	Cell membrane	Membrane	0.0	0.0	0.0	0.0011	0.8763	0.0378	0.0	0.0644	0.0203	0.0
PNW73606.1	Mitochondrion	Soluble	0.3271	0.2604	0.0104	0.3594	0.0368	0.0003	0.0032	0.0014	0.0002	0.0008
PNW74775.1	Plastid	Membrane	0.0003	0.0003	0.0016	0.0724	0.1094	0.0021	0.8042	0.0004	0.0081	0.0014
PNW73872.1	Cell membrane	Membrane	0.0	0.0	0.0	0.0001	0.418	0.3303	0.0	0.2412	0.0103	0.0
PNW73806.1	Mitochondrion	Membrane	0.0	0.0011	0.0004	0.5278	0.0226	0.0023	0.4273	0.0002	0.0067	0.0118
PNW73903.1	Golgi apparatus	Membrane	0.0019	0.0011	0.0	0.0565	0.0165	0.4051	0.0041	0.4877	0.0033	0.0237
PNW73679.1	Cell membrane	Membrane	0.189	0.0529	0.0367	0.1111	0.4962	0.0241	0.0058	0.0396	0.0272	0.0174
PNW74262.1	Cell membrane	Membrane	0.0002	0.0001	0.0149	0.0013	0.887	0.0553	0.0001	0.0287	0.0114	0.001
PNW74765.1	Plastid	Membrane	0.0049	0.0005	0.0001	0.3001	0.0091	0.0066	0.6619	0.0017	0.0006	0.0145
PNW73705.1	Plastid	Membrane	0.0006	0.0008	0.0003	0.4138	0.0325	0.0007	0.5373	0.0001	0.0011	0.0129
PNW74747.1	Plastid	Membrane	0.0001	0.0	0.0	0.0814	0.0009	0.0003	0.916	0.0	0.0006	0.0006
PNW73624.1	Plastid	Membrane	0.0002	0.0001	0.0003	0.1722	0.0151	0.0384	0.7682	0.0021	0.0024	0.0011
PNW74681.1	Cell membrane	Membrane	0.0015	0.0007	0.0011	0.0373	0.3304	0.1873	0.0161	0.099	0.3129	0.0138
PNW74130.1	Cell membrane	Membrane	0.0	0.0	0.0	0.0058	0.7854	0.0685	0.0003	0.0354	0.1043	0.0003
PNW74183.1	Endoplasmic reticulum	Membrane	0.0057	0.0005	0.0	0.0096	0.0409	0.7877	0.002	0.1407	0.0101	0.0027
PNW74605.1	Peroxisome	Membrane	0.2686	0.0872	0.0004	0.2003	0.0986	0.0175	0.0049	0.0036	0.0001	0.3188
PNW73580.1	Cell membrane	Membrane	0.0262	0.0052	0.0001	0.3518	0.5166	0.0075	0.0586	0.0031	0.0001	0.0308
PNW73582.1	Cell membrane	Membrane	0.0262	0.0052	0.0001	0.3518	0.5166	0.0075	0.0586	0.0031	0.0001	0.0308
PNW73581.1	Cell membrane	Membrane	0.0257	0.0052	0.0001	0.352	0.5179	0.0077	0.0575	0.0032	0.0001	0.0307
PNW74618.1	Cell membrane	Membrane	0.0	0.0	0.0	0.0088	0.4109	0.1562	0.0003	0.1131	0.3101	0.0004
PNW74448.1	Extracellular	Soluble	0.0006	0.0222	0.7277	0.0401	0.0038	0.1072	0.0103	0.0004	0.0643	0.0233
PNW74514.1	Mitochondrion	Membrane	0.0003	0.0027	0.0008	0.4244	0.4004	0.0066	0.0506	0.0006	0.0602	0.0534
PNW74751.1	Cell membrane	Membrane	0.0	0.0	0.0022	0.0004	0.9899	0.0054	0.0001	0.0015	0.0005	0.0
PNW73905.1	Cell membrane	Membrane	0.0012	0.0016	0.0004	0.034	0.3484	0.2868	0.0019	0.0912	0.1767	0.0579
PNW74090.1	Mitochondrion	Membrane	0.0035	0.0344	0.0017	0.5087	0.0035	0.0016	0.2713	0.0001	0.0009	0.1744
PNW73702.1	Peroxisome	Membrane	0.0017	0.0503	0.0028	0.2757	0.039	0.0171	0.021	0.0025	0.0238	0.5661
PNW73703.1	Peroxisome	Membrane	0.0017	0.0503	0.0028	0.2757	0.039	0.0171	0.021	0.0025	0.0238	0.5661
PNW74556.1	Cell membrane	Membrane	0.0369	0.0019	0.1189	0.0091	0.6173	0.0402	0.001	0.1187	0.0557	0.0003
PNW74698.1	Cell membrane	Membrane	0.0009	0.0006	0.0012	0.2506	0.3744	0.1631	0.0475	0.0564	0.0716	0.0338
PNW74619.1	Cell membrane	Membrane	0.0005	0.0008	0.0005	0.1089	0.3589	0.1645	0.033	0.0893	0.2379	0.0056
PNW74538.1	Mitochondrion	Membrane	0.1272	0.0106	0.0047	0.3431	0.1327	0.1468	0.0038	0.0427	0.0015	0.1868
PNW74641.1	Cell membrane	Membrane	0.0001	0.0001	0.0001	0.0612	0.7044	0.0145	0.0427	0.0051	0.171	0.0009
PNW74435.1	Cell membrane	Membrane	0.0043	0.0058	0.0409	0.0565	0.7357	0.0042	0.002	0.0028	0.128	0.0198
PNW74201.1	Endoplasmic reticulum	Membrane	0.0598	0.017	0.0001	0.0027	0.0868	0.6567	0.003	0.1458	0.0247	0.0034
PNW73817.1	Cell membrane	Membrane	0.0001	0.0001	0.0001	0.0043	0.8311	0.028	0.0002	0.0143	0.1208	0.0009
PNW74434.1	Cell membrane	Membrane	0.0053	0.0072	0.0404	0.061	0.7304	0.0048	0.0021	0.0026	0.1248	0.0215
PNW74383.1	Endoplasmic reticulum	Membrane	0.0022	0.0129	0.036	0.04	0.0114	0.8067	0.0107	0.0714	0.0051	0.0036
PNW73889.1	Extracellular	Soluble	0.0054	0.0018	0.7901	0.0152	0.1016	0.0169	0.0	0.0539	0.0151	0.0001
PNW73700.1	Mitochondrion	Membrane	0.0843	0.1197	0.0037	0.354	0.1458	0.0135	0.0322	0.0038	0.0063	0.2366
PNW74379.1	Cell membrane	Membrane	0.078	0.0006	0.0001	0.0746	0.5119	0.2312	0.0204	0.0239	0.0341	0.0253
PNW74228.1	Plastid	Membrane	0.0006	0.0006	0.0007	0.4129	0.0222	0.0471	0.5021	0.0031	0.0018	0.0089
PNW73965.1	Cell membrane	Membrane	0.0002	0.0005	0.0003	0.0101	0.6812	0.097	0.0011	0.1465	0.0605	0.0025
PNW73964.1	Cell membrane	Membrane	0.0002	0.0005	0.0003	0.0104	0.6843	0.1023	0.0011	0.136	0.0622	0.0026
PNW73861.1	Mitochondrion	Soluble	0.1975	0.2813	0.0052	0.4187	0.0125	0.0003	0.081	0.0005	0.0008	0.0021
PNW74091.1	Extracellular	Soluble	0.0	0.0037	0.8877	0.0038	0.0006	0.0198	0.0005	0.0	0.0833	0.0006
PNW74093.1	Extracellular	Soluble	0.0	0.0037	0.8877	0.0038	0.0006	0.0198	0.0005	0.0	0.0833	0.0006
PNW74092.1	Extracellular	Soluble	0.0	0.0037	0.8877	0.0038	0.0006	0.0198	0.0005	0.0	0.0833	0.0006
PNW74107.1	Extracellular	Soluble	0.0	0.0023	0.712	0.0157	0.0039	0.0882	0.0038	0.0001	0.171	0.003
PNW74096.1	Extracellular	Soluble	0.0001	0.0019	0.667	0.0267	0.0049	0.1004	0.0002	0.0049	0.1936	0.0004
PNW74095.1	Extracellular	Soluble	0.0001	0.0019	0.667	0.0267	0.0049	0.1004	0.0002	0.0049	0.1936	0.0004
PNW74266.1	Endoplasmic reticulum	Membrane	0.2414	0.0536	0.0011	0.0144	0.269	0.2793	0.0067	0.0815	0.0193	0.0338
PNW74296.1	Endoplasmic reticulum	Soluble	0.0002	0.001	0.3717	0.0027	0.0028	0.5083	0.0002	0.0007	0.1122	0.0001
PNW74653.1	Extracellular	Soluble	0.0013	0.0019	0.6241	0.0094	0.2337	0.0245	0.0004	0.0805	0.024	0.0
PNW74295.1	Endoplasmic reticulum	Soluble	0.0002	0.001	0.3927	0.0027	0.0029	0.489	0.0003	0.0006	0.1105	0.0001
PNW73720.1	Cell membrane	Membrane	0.0	0.0	0.0	0.0013	0.7769	0.0074	0.0003	0.0035	0.2105	0.0002
PNW73975.1	Cell membrane	Membrane	0.0	0.0	0.0001	0.0019	0.8042	0.0553	0.0001	0.0269	0.1115	0.0001
PNW74268.1	Extracellular	Soluble	0.0007	0.033	0.3562	0.1535	0.0457	0.2413	0.0221	0.0022	0.0516	0.0938
PNW74471.1	Cell membrane	Membrane	0.0723	0.0489	0.0481	0.1699	0.5116	0.0707	0.0108	0.0244	0.0043	0.0389
PNW74525.1	Cell membrane	Membrane	0.0	0.0	0.0826	0.0014	0.6992	0.0663	0.0002	0.0025	0.1475	0.0002
PNW74523.1	Cell membrane	Membrane	0.0003	0.0005	0.0388	0.0446	0.6658	0.0675	0.001	0.003	0.17	0.0086
PNW73897.1	Extracellular	Soluble	0.0002	0.0016	0.5506	0.0578	0.0842	0.0756	0.0033	0.0458	0.1803	0.0008
PNW73583.1	Plastid	Membrane	0.0118	0.0036	0.0013	0.1934	0.2304	0.0179	0.4771	0.0039	0.0085	0.0521
PNW73974.1	Cell membrane	Membrane	0.0	0.0	0.0001	0.0017	0.8792	0.0458	0.0001	0.0252	0.0479	0.0001
PNW74176.1	Extracellular	Soluble	0.0085	0.0049	0.6875	0.0681	0.0604	0.0518	0.0032	0.0441	0.071	0.0006
PNW74146.1	Cell membrane	Membrane	0.0	0.0	0.0	0.0073	0.825	0.0163	0.0002	0.0031	0.1466	0.0014
PNW73888.1	Extracellular	Soluble	0.0	0.0001	0.6389	0.0002	0.2675	0.036	0.0	0.0009	0.0564	0.0
PNW74420.1	Mitochondrion	Membrane	0.0068	0.002	0.0002	0.7507	0.0864	0.0062	0.1327	0.0008	0.0004	0.0137
PNW74224.1	Peroxisome	Membrane	0.0207	0.0799	0.001	0.1857	0.0988	0.0175	0.0076	0.0009	0.0039	0.584
PNW74792.1	Peroxisome	Membrane	0.0034	0.1165	0.0008	0.1984	0.0059	0.005	0.2541	0.0003	0.0061	0.4094
PNW74415.1	Cell membrane	Membrane	0.0132	0.0099	0.0142	0.0077	0.4574	0.2231	0.0083	0.0677	0.1838	0.0145
PNW73775.1	Cell membrane	Membrane	0.0	0.0001	0.0	0.0059	0.6811	0.0012	0.0004	0.0002	0.3109	0.0003
PNW74254.1	Cell membrane	Membrane	0.0	0.0	0.0	0.0004	0.9539	0.0258	0.0	0.0053	0.0144	0.0
PNW74187.1	Cell membrane	Membrane	0.0084	0.0101	0.0531	0.0553	0.5853	0.1072	0.0036	0.0352	0.0224	0.1194
PNW73737.1	Cell membrane	Membrane	0.0	0.0	0.0016	0.0002	0.9936	0.0039	0.0	0.0005	0.0001	0.0
PNW74004.1	Mitochondrion	Membrane	0.0001	0.0	0.0	0.3752	0.2551	0.0055	0.346	0.0011	0.0152	0.0017
PNW73842.1	Plastid	Membrane	0.0023	0.0038	0.0019	0.3783	0.0732	0.0099	0.4743	0.0013	0.0029	0.052
PNW74221.1	Cell membrane	Membrane	0.0315	0.0126	0.0057	0.1596	0.7472	0.005	0.0008	0.003	0.0002	0.0345
PNW73870.1	Cell membrane	Membrane	0.0002	0.0002	0.0932	0.0008	0.4567	0.0531	0.0001	0.1466	0.2489	0.0001
PNW74637.1	Golgi apparatus	Membrane	0.0007	0.0006	0.3135	0.0042	0.0912	0.1227	0.0001	0.4162	0.0507	0.0001
PNW74245.1	Extracellular	Soluble	0.0004	0.0003	0.8612	0.0008	0.0212	0.0674	0.0	0.0187	0.03	0.0
PNW74237.1	Cytoplasm	Membrane	0.0922	0.2619	0.0007	0.0358	0.2562	0.0517	0.2108	0.0141	0.0383	0.0382
PNW74524.1	Cell membrane	Membrane	0.0001	0.0002	0.0889	0.0093	0.6716	0.0631	0.0003	0.0044	0.16	0.0021
PNW73739.1	Extracellular	Soluble	0.0	0.0	0.9998	0.0	0.0	0.0001	0.0	0.0	0.0001	0.0
PNW74256.1	Cell membrane	Membrane	0.0093	0.0002	0.0	0.0289	0.7838	0.0913	0.0003	0.068	0.0079	0.0104
PNW74488.1	Lysosome/Vacuole	Membrane	0.0002	0.0002	0.0018	0.0046	0.2819	0.1546	0.0002	0.0446	0.5111	0.0008
PNW74516.1	Cell membrane	Membrane	0.0007	0.0004	0.0001	0.0083	0.7264	0.0675	0.0006	0.0276	0.1646	0.0037
PNW74796.1	Extracellular	Soluble	0.001	0.0005	0.4309	0.0032	0.2611	0.0341	0.0	0.1421	0.1269	0.0001
PNW73877.1	Nucleus	Soluble	0.9979	0.0014	0.0	0.0	0.0006	0.0	0.0	0.0001	0.0	0.0
PNW73816.1	Cell membrane	Membrane	0.0	0.0	0.0	0.0012	0.8281	0.007	0.0001	0.0037	0.1597	0.0002
PNW74718.1	Plastid	Membrane	0.0029	0.0101	0.0003	0.1663	0.0036	0.0087	0.7214	0.0002	0.0028	0.0836
PNW74734.1	Extracellular	Soluble	0.0	0.0	0.7884	0.0001	0.0026	0.0105	0.0	0.0422	0.1561	0.0
PNW74045.1	Cytoplasm	Soluble	0.4423	0.4848	0.0008	0.0113	0.0128	0.0004	0.0035	0.0001	0.0005	0.0436
PNW74670.1	Extracellular	Soluble	0.0	0.0003	0.9799	0.0004	0.0014	0.0076	0.0	0.0	0.0104	0.0
PNW74502.1	Lysosome/Vacuole	Soluble	0.0001	0.0002	0.3862	0.0005	0.028	0.1663	0.0	0.0241	0.3946	0.0001
PNW74214.1	Cell membrane	Membrane	0.0	0.0	0.0	0.0	0.9982	0.0004	0.0	0.0001	0.0013	0.0
PNW74466.1	Cell membrane	Membrane	0.056	0.0146	0.0194	0.0861	0.8035	0.0013	0.0081	0.0006	0.0	0.0102
PNW74043.1	Mitochondrion	Membrane	0.1043	0.0248	0.0008	0.4151	0.2815	0.0055	0.0718	0.003	0.0014	0.0918
PNW74571.1	Cell membrane	Membrane	0.0602	0.1628	0.0002	0.1128	0.289	0.095	0.0154	0.0162	0.0021	0.2463
PNW73674.1	Cell membrane	Membrane	0.0	0.0	0.0001	0.0002	0.9903	0.0059	0.0	0.0031	0.0003	0.0
PNW73732.1	Mitochondrion	Membrane	0.0035	0.006	0.0001	0.796	0.0625	0.0068	0.0103	0.0009	0.0013	0.1126
PNW73731.1	Mitochondrion	Membrane	0.0012	0.0016	0.0	0.8608	0.017	0.0015	0.0909	0.0002	0.0007	0.0262
PNW73790.1	Extracellular	Soluble	0.0001	0.0001	0.6312	0.0009	0.0076	0.1148	0.0	0.0059	0.2394	0.0
PNW73791.1	Extracellular	Soluble	0.0001	0.0001	0.6259	0.0008	0.0076	0.1124	0.0	0.0053	0.2478	0.0
PNW74409.1	Cell membrane	Membrane	0.0078	0.0169	0.0018	0.0213	0.9227	0.0103	0.0003	0.0086	0.0017	0.0087
PNW73677.1	Golgi apparatus	Membrane	0.0013	0.0022	0.0177	0.0277	0.2414	0.0509	0.0103	0.609	0.0384	0.0011
PNW74633.1	Cell membrane	Membrane	0.0	0.0	0.0	0.0013	0.989	0.0021	0.0	0.0005	0.0071	0.0
PNW74426.1	Cytoplasm	Soluble	0.082	0.4298	0.0016	0.0106	0.1727	0.1048	0.0348	0.1039	0.0176	0.0423
PNW73711.1	Extracellular	Soluble	0.022	0.0177	0.6998	0.0084	0.237	0.0092	0.0002	0.0021	0.0025	0.0009
PNW74685.1	Cell membrane	Membrane	0.0012	0.0002	0.0	0.019	0.9754	0.0003	0.0031	0.0004	0.0001	0.0004
PNW73792.1	Extracellular	Soluble	0.0001	0.0001	0.8491	0.0006	0.006	0.0441	0.0	0.0073	0.0928	0.0
PNW74517.1	Cell membrane	Membrane	0.0	0.0	0.0003	0.0005	0.9654	0.0108	0.0	0.0026	0.0204	0.0
PNW73961.1	Mitochondrion	Membrane	0.0001	0.001	0.0041	0.4517	0.1143	0.3429	0.0078	0.0235	0.0028	0.0518
PNW74687.1	Cell membrane	Membrane	0.0004	0.0001	0.0986	0.0033	0.8947	0.002	0.0003	0.0004	0.0001	0.0002
PNW74652.1	Plastid	Membrane	0.0068	0.0063	0.0002	0.2486	0.1543	0.0036	0.5424	0.0011	0.0017	0.035
PNW74647.1	Cell membrane	Membrane	0.0045	0.0085	0.1213	0.0312	0.687	0.0346	0.007	0.0966	0.0075	0.0018
PNW74072.1	Cell membrane	Membrane	0.0	0.0	0.0	0.0011	0.6765	0.0313	0.0	0.0126	0.278	0.0003
PNW74174.1	Cell membrane	Membrane	0.0	0.0	0.0	0.0001	0.9961	0.0014	0.0	0.0002	0.0022	0.0
PNW74328.1	Mitochondrion	Membrane	0.0123	0.0143	0.0005	0.4975	0.2107	0.0098	0.1588	0.0033	0.0059	0.0869
PNW74089.1	Cell membrane	Membrane	0.0	0.0	0.0	0.0003	0.893	0.0344	0.0	0.0125	0.0598	0.0
PNW74737.1	Cell membrane	Membrane	0.0004	0.0	0.0	0.0016	0.9731	0.0195	0.0001	0.0045	0.0006	0.0003
PNW74060.1	Cell membrane	Membrane	0.0002	0.0001	0.0	0.0762	0.7401	0.1413	0.001	0.0152	0.0133	0.0125
PNW73867.1	Cell membrane	Membrane	0.0	0.0	0.0055	0.0003	0.9759	0.0094	0.0	0.005	0.0039	0.0
PNW74686.1	Cell membrane	Membrane	0.0003	0.0002	0.1225	0.0014	0.8715	0.0015	0.0001	0.0023	0.0001	0.0002
PNW73825.1	Cell membrane	Membrane	0.0107	0.0047	0.0027	0.042	0.8076	0.0981	0.0034	0.0071	0.0062	0.0176
PNW73800.1	Cell membrane	Membrane	0.1075	0.0107	0.0024	0.0429	0.8033	0.0136	0.0071	0.0079	0.0012	0.0032
PNW74104.1	Cell membrane	Membrane	0.0044	0.0005	0.0	0.009	0.9838	0.0015	0.0001	0.0003	0.0	0.0003
PNW74105.1	Cell membrane	Membrane	0.0025	0.0002	0.0	0.0052	0.9907	0.0009	0.0001	0.0002	0.0	0.0001
PNW73826.1	Cell membrane	Membrane	0.0053	0.0097	0.0014	0.053	0.8538	0.0293	0.0029	0.0028	0.0114	0.0304
PNW73575.1	Cell membrane	Membrane	0.1486	0.076	0.0026	0.041	0.3645	0.1953	0.001	0.0272	0.0079	0.1359
PNW74741.1	Cell membrane	Membrane	0.0001	0.0	0.0064	0.0035	0.6823	0.2721	0.0001	0.0221	0.0132	0.0001
PNW74456.1	Cell membrane	Membrane	0.1694	0.0997	0.0039	0.0709	0.6374	0.0029	0.0025	0.0022	0.0003	0.0108
PNW73824.1	Cell membrane	Membrane	0.0683	0.1666	0.0012	0.0119	0.6349	0.0518	0.0021	0.0104	0.0173	0.0355
PNW73929.1	Cell membrane	Membrane	0.1498	0.0248	0.0453	0.0899	0.6861	0.0021	0.0006	0.0007	0.0	0.0007
PNW74305.1	Cell membrane	Membrane	0.1542	0.0773	0.0011	0.0355	0.7099	0.0042	0.0025	0.0023	0.0001	0.0129
PNW74022.1	Cell membrane	Membrane	0.0354	0.013	0.1845	0.2179	0.4772	0.0152	0.0004	0.0519	0.0004	0.0042
PNW73564.1	Cell membrane	Membrane	0.0412	0.0214	0.01	0.3268	0.4867	0.0024	0.0014	0.0015	0.0001	0.1085
PNW74545.1	Cell membrane	Membrane	0.0041	0.0007	0.0676	0.0196	0.8011	0.0283	0.0011	0.0751	0.0015	0.001
PNW74199.1	Mitochondrion	Membrane	0.0017	0.0017	0.0006	0.5447	0.22	0.0009	0.2199	0.004	0.0013	0.0052
PNW74468.1	Extracellular	Soluble	0.0001	0.0001	0.6993	0.0002	0.2369	0.0182	0.0	0.0212	0.024	0.0
PNW74521.1	Cell membrane	Membrane	0.0008	0.0001	0.0035	0.0035	0.9791	0.0028	0.0002	0.0093	0.0006	0.0
PNW73591.1	Cell membrane	Membrane	0.0	0.0	0.1086	0.0001	0.8892	0.0017	0.0	0.0	0.0004	0.0
PNW73578.1	Cell membrane	Membrane	0.0	0.0	0.0333	0.0008	0.9403	0.0126	0.0	0.0114	0.0015	0.0
PNW74390.1	Cell membrane	Membrane	0.0862	0.0784	0.0008	0.0268	0.7718	0.019	0.0021	0.0068	0.0006	0.0075
PNW74313.1	Cell membrane	Membrane	0.0004	0.0001	0.0001	0.0041	0.9677	0.0251	0.0005	0.0009	0.0003	0.0008
PNW73656.1	Cell membrane	Membrane	0.0027	0.001	0.0085	0.0087	0.9751	0.0022	0.0004	0.0006	0.0	0.0007
PNW74417.1	Cell membrane	Membrane	0.0278	0.0127	0.0013	0.0301	0.9243	0.0003	0.003	0.0003	0.0	0.0003
PNW74207.1	Cell membrane	Membrane	0.0001	0.0001	0.0538	0.0013	0.9395	0.003	0.0	0.0012	0.0008	0.0001
PNW73584.1	Cell membrane	Membrane	0.0	0.0	0.0	0.0009	0.9667	0.0135	0.0	0.001	0.0176	0.0002
PNW74587.1	Cell membrane	Membrane	0.0	0.0	0.0005	0.0001	0.9973	0.0015	0.0	0.0004	0.0002	0.0
PNW74052.1	Cell membrane	Membrane	0.0034	0.0011	0.0024	0.0096	0.9722	0.0024	0.0037	0.0049	0.0001	0.0001
PNW74603.1	Cell membrane	Membrane	0.0807	0.0206	0.0067	0.0894	0.7929	0.001	0.002	0.0012	0.0001	0.0055
PNW73899.1	Cell membrane	Membrane	0.0	0.0	0.0096	0.0001	0.9887	0.0012	0.0	0.0004	0.0	0.0
PNW74111.1	Cell membrane	Membrane	0.2917	0.2646	0.0016	0.0049	0.4342	0.0004	0.0001	0.0007	0.0001	0.0016
PNW73631.1	Cytoplasm	Soluble	0.2591	0.5173	0.0012	0.0037	0.2154	0.0008	0.0002	0.0003	0.0004	0.0015
PNW74330.1	Cell membrane	Membrane	0.0503	0.2303	0.0205	0.0735	0.5628	0.0043	0.0026	0.0054	0.0005	0.0499
PNW74320.1	Cell membrane	Membrane	0.0565	0.0515	0.0002	0.0582	0.7783	0.0097	0.0128	0.0065	0.0022	0.0241
PNW73839.1	Cell membrane	Membrane	0.0003	0.0	0.0	0.0013	0.962	0.032	0.0	0.0035	0.0002	0.0006
PNW73838.1	Cell membrane	Membrane	0.0008	0.0	0.0	0.0013	0.9722	0.0223	0.0	0.0023	0.0002	0.0009
PNW73818.1	Cell membrane	Membrane	0.0065	0.0036	0.0	0.031	0.9506	0.001	0.0001	0.0002	0.0012	0.0057
PNW74132.1	Cell membrane	Membrane	0.0003	0.0	0.0	0.001	0.9117	0.0618	0.0	0.0149	0.01	0.0002
PNW74133.1	Cell membrane	Membrane	0.0003	0.0	0.0	0.001	0.9117	0.0618	0.0	0.0149	0.01	0.0002
PNW73950.1	Cell membrane	Membrane	0.0012	0.0004	0.0	0.0071	0.9524	0.0313	0.0001	0.0042	0.0006	0.0027
PNW74131.1	Cell membrane	Membrane	0.0003	0.0	0.0	0.0005	0.9724	0.0216	0.0	0.003	0.002	0.0001
PNW74511.1	Cell membrane	Membrane	0.0183	0.0033	0.0	0.0193	0.9557	0.0016	0.0001	0.0004	0.0001	0.0012
PNW74156.1	Cell membrane	Membrane	0.0002	0.0	0.0	0.0003	0.974	0.0183	0.0	0.0033	0.0038	0.0
PNW74248.1	Cell membrane	Membrane	0.0621	0.0238	0.0	0.0082	0.8696	0.0302	0.0003	0.0042	0.0004	0.0013
PNW74157.1	Cell membrane	Membrane	0.0001	0.0	0.0	0.0002	0.9778	0.0158	0.0	0.0026	0.0033	0.0
PNW74649.1	Cell membrane	Membrane	0.1194	0.2982	0.0009	0.0028	0.5741	0.0021	0.0002	0.0004	0.0001	0.0019
PNW73563.1	Cell membrane	Membrane	0.0142	0.0027	0.0	0.0257	0.9429	0.004	0.0003	0.0007	0.0002	0.0094
PNW73626.1	Nucleus	Soluble	0.4889	0.2442	0.0816	0.0077	0.174	0.0012	0.0	0.0019	0.0002	0.0001
PNW74665.1	Extracellular	Soluble	0.0009	0.0037	0.971	0.0027	0.0037	0.0025	0.0	0.0003	0.0151	0.0
PNW74586.1	Extracellular	Soluble	0.0045	0.0292	0.8685	0.0021	0.0774	0.0094	0.0004	0.0001	0.0084	0.0
PNW74002.1	Cytoplasm	Soluble	0.2154	0.6635	0.0005	0.0008	0.1186	0.0002	0.0002	0.0001	0.0001	0.0006
PNW74403.1	Cell membrane	Membrane	0.0053	0.0014	0.1313	0.0014	0.7889	0.0235	0.0	0.0451	0.003	0.0001
PNW73632.1	Extracellular	Soluble	0.0023	0.0053	0.8124	0.0007	0.1661	0.0096	0.0	0.0007	0.0029	0.0
PNW73828.1	Cell membrane	Membrane	0.1322	0.4277	0.0004	0.0006	0.4294	0.0068	0.0002	0.0017	0.0009	0.0002
PNW74327.1	Cell membrane	Membrane	0.0	0.0	0.0	0.0001	0.9975	0.0016	0.0	0.0006	0.0002	0.0
PNW73840.1	Cell membrane	Membrane	0.0028	0.0004	0.0	0.0013	0.898	0.0808	0.0	0.0124	0.0039	0.0005
PNW73943.1	Nucleus	Membrane	0.4044	0.3383	0.0004	0.0006	0.2538	0.0015	0.0	0.0003	0.0002	0.0005
PNW73714.1	Cell membrane	Membrane	0.0368	0.0512	0.0002	0.0177	0.8887	0.0016	0.0007	0.0005	0.0001	0.0024
PNW74240.1	Cell membrane	Membrane	0.3308	0.2741	0.0011	0.0021	0.387	0.0019	0.0001	0.0007	0.0002	0.002
PNW74253.1	Cell membrane	Membrane	0.0084	0.0017	0.0015	0.0062	0.9777	0.0025	0.0	0.0016	0.0001	0.0004
PNW75425.1	Mitochondrion	Membrane	0.0036	0.003	0.0466	0.5846	0.02	0.0493	0.0003	0.2662	0.0134	0.0128
PNW69609.1	Extracellular	Soluble	0.004	0.0074	0.7497	0.0552	0.0053	0.0201	0.0138	0.017	0.1271	0.0005
PNW74905.1	Endoplasmic reticulum	Membrane	0.0003	0.0001	0.0	0.0051	0.0136	0.8469	0.0001	0.1307	0.0017	0.0014
PNW69828.1	Plastid	Soluble	0.0524	0.1065	0.1187	0.3163	0.0116	0.0035	0.3733	0.0015	0.015	0.0012
PNW75690.1	Mitochondrion	Membrane	0.0063	0.0125	0.0074	0.9395	0.0035	0.0037	0.0096	0.0076	0.0022	0.0077
PNW69744.1	Extracellular	Soluble	0.0015	0.0025	0.5216	0.0426	0.0809	0.0516	0.0007	0.0904	0.2062	0.0021
PNW69616.1	Mitochondrion	Membrane	0.0004	0.0027	0.1157	0.442	0.0311	0.1005	0.0038	0.2253	0.0708	0.0078
PNW75811.1	Extracellular	Soluble	0.0077	0.0222	0.8354	0.1167	0.0048	0.0005	0.004	0.0021	0.0065	0.0001
PNW75578.1	Endoplasmic reticulum	Membrane	0.0171	0.0144	0.0194	0.3163	0.0088	0.4534	0.0007	0.0748	0.0039	0.0911
PNW75742.1	Mitochondrion	Membrane	0.0064	0.0221	0.0192	0.8116	0.0435	0.0487	0.0039	0.0105	0.0042	0.0298
PNW75004.1	Endoplasmic reticulum	Membrane	0.0004	0.0068	0.0842	0.0651	0.0886	0.5438	0.0657	0.1027	0.0397	0.0029
PNW69666.1	Extracellular	Soluble	0.0002	0.003	0.9629	0.0056	0.0054	0.0016	0.0026	0.0032	0.0156	0.0
PNW75022.1	Mitochondrion	Membrane	0.0025	0.0016	0.0021	0.8964	0.0004	0.0007	0.0947	0.0003	0.0003	0.0011
PNW69721.1	Mitochondrion	Membrane	0.0007	0.0654	0.0694	0.382	0.0717	0.0086	0.2202	0.003	0.1425	0.0364
PNW74985.1	Plastid	Membrane	0.0014	0.0004	0.0042	0.1308	0.1435	0.0314	0.6553	0.017	0.015	0.001
PNW75701.1	Mitochondrion	Membrane	0.0004	0.0032	0.0018	0.9397	0.0062	0.0068	0.0104	0.0031	0.002	0.0264
PNW69607.1	Mitochondrion	Membrane	0.0	0.0001	0.0013	0.5005	0.0008	0.0	0.4968	0.0	0.0001	0.0002
PNW74978.1	Endoplasmic reticulum	Membrane	0.0037	0.0109	0.0209	0.2806	0.0863	0.3784	0.0523	0.1145	0.0265	0.0258
PNW69677.1	Mitochondrion	Membrane	0.005	0.0195	0.0206	0.8572	0.0108	0.021	0.0062	0.008	0.0024	0.0493
PNW75476.1	Endoplasmic reticulum	Membrane	0.0001	0.0001	0.0007	0.0846	0.193	0.4269	0.0023	0.2435	0.041	0.0077
PNW75808.1	Mitochondrion	Membrane	0.001	0.0004	0.0006	0.7957	0.1656	0.0106	0.0091	0.0124	0.0019	0.0027
PNW75813.1	Mitochondrion	Membrane	0.001	0.0004	0.0006	0.7957	0.1656	0.0106	0.0091	0.0124	0.0019	0.0027
PNW69688.1	Plastid	Membrane	0.0027	0.0008	0.0002	0.4025	0.0025	0.0053	0.5755	0.0003	0.001	0.0091
PNW75807.1	Mitochondrion	Membrane	0.0013	0.0003	0.0008	0.7469	0.1815	0.0163	0.0078	0.0404	0.0027	0.002
PNW75805.1	Mitochondrion	Membrane	0.0009	0.0065	0.0033	0.4928	0.0612	0.0593	0.1868	0.0048	0.1173	0.067
PNW75179.1	Endoplasmic reticulum	Membrane	0.0001	0.0001	0.0001	0.0098	0.0359	0.8084	0.0	0.1308	0.0107	0.0041
PNW69618.1	Endoplasmic reticulum	Membrane	0.0072	0.0169	0.1062	0.0528	0.2031	0.4519	0.0037	0.0157	0.0854	0.0572
PNW75027.1	Cell membrane	Membrane	0.0006	0.0002	0.0532	0.3605	0.4678	0.0398	0.0317	0.0238	0.0205	0.0019
PNW75714.1	Mitochondrion	Membrane	0.0677	0.0065	0.0004	0.3238	0.2883	0.1515	0.0296	0.0071	0.0031	0.1221
PNW74990.1	Extracellular	Membrane	0.0037	0.0051	0.3106	0.1033	0.2424	0.0187	0.0143	0.1785	0.1227	0.0007
PNW75087.1	Cell membrane	Membrane	0.0719	0.0134	0.0862	0.1944	0.2523	0.157	0.0214	0.1414	0.0519	0.0101
PNW75591.1	Mitochondrion	Membrane	0.1494	0.1879	0.03	0.2447	0.2076	0.012	0.0681	0.0138	0.0066	0.0799
PNW75590.1	Mitochondrion	Membrane	0.1494	0.1879	0.03	0.2447	0.2076	0.012	0.0681	0.0138	0.0066	0.0799
PNW75597.1	Extracellular	Soluble	0.0	0.0004	0.793	0.0017	0.0139	0.0237	0.0001	0.0047	0.1624	0.0
PNW69614.1	Cell membrane	Membrane	0.0001	0.0001	0.0035	0.015	0.699	0.2279	0.0041	0.0131	0.0368	0.0004
PNW75245.1	Mitochondrion	Membrane	0.0003	0.0016	0.0001	0.9543	0.0005	0.0221	0.0047	0.0042	0.0001	0.012
PNW74861.1	Mitochondrion	Membrane	0.0002	0.0052	0.0	0.6658	0.0072	0.021	0.0117	0.0008	0.0039	0.2842
PNW75367.1	Endoplasmic reticulum	Membrane	0.0125	0.0136	0.0115	0.1185	0.2556	0.3873	0.0287	0.0336	0.0456	0.0931
PNW75497.1	Lysosome/Vacuole	Membrane	0.0	0.0	0.0	0.0003	0.2491	0.1331	0.0	0.2583	0.3592	0.0
PNW75626.1	Endoplasmic reticulum	Membrane	0.0012	0.0004	0.0001	0.0385	0.3886	0.4812	0.0006	0.0366	0.0079	0.0448
PNW75311.1	Cell membrane	Membrane	0.0001	0.0004	0.0002	0.0647	0.7565	0.0359	0.0109	0.0069	0.1187	0.0057
PNW75602.1	Plastid	Membrane	0.0073	0.057	0.0099	0.2181	0.0498	0.0327	0.3554	0.0043	0.0151	0.2504
PNW75129.1	Endoplasmic reticulum	Membrane	0.004	0.0009	0.0	0.0009	0.2823	0.5696	0.0001	0.0534	0.0878	0.001
PNW75025.1	Endoplasmic reticulum	Membrane	0.0	0.0	0.0	0.0032	0.3662	0.4352	0.0001	0.1858	0.0093	0.0003
PNW74973.1	Golgi apparatus	Membrane	0.0901	0.009	0.0003	0.0273	0.2112	0.2672	0.0022	0.3225	0.012	0.0583
PNW75048.1	Peroxisome	Membrane	0.0038	0.0264	0.0001	0.2202	0.0085	0.0107	0.0334	0.0002	0.0007	0.696
PNW75241.1	Extracellular	Soluble	0.0004	0.0027	0.4732	0.0057	0.0098	0.1142	0.0002	0.0055	0.3872	0.0011
PNW75028.1	Mitochondrion	Membrane	0.0013	0.0001	0.0007	0.5383	0.4347	0.0063	0.0113	0.0042	0.0009	0.0022
PNW74836.1	Cell membrane	Membrane	0.0	0.0	0.001	0.0	0.9915	0.006	0.0	0.0013	0.0002	0.0
PNW75350.1	Endoplasmic reticulum	Membrane	0.0	0.0	0.0	0.0019	0.0016	0.8601	0.0	0.1361	0.0001	0.0002
PNW75257.1	Mitochondrion	Membrane	0.0	0.0	0.0001	0.7254	0.0387	0.0019	0.2315	0.0	0.0002	0.0022
PNW75369.1	Plastid	Membrane	0.0032	0.0058	0.0006	0.1232	0.0107	0.0098	0.8282	0.0004	0.0038	0.0141
PNW75240.1	Extracellular	Soluble	0.0012	0.0043	0.594	0.0045	0.0145	0.1775	0.0004	0.0088	0.1934	0.0014
PNW69692.1	Extracellular	Soluble	0.0002	0.0005	0.9837	0.0003	0.0004	0.0123	0.0	0.0001	0.0025	0.0
PNW75484.1	Cell membrane	Membrane	0.0	0.0	0.0	0.0122	0.5282	0.3705	0.0001	0.0632	0.0253	0.0004
PNW75685.1	Plastid	Membrane	0.0016	0.0009	0.0003	0.2291	0.0364	0.0145	0.6987	0.0046	0.007	0.0069
PNW69668.1	Endoplasmic reticulum	Membrane	0.002	0.0048	0.0007	0.2541	0.2392	0.2554	0.0168	0.0244	0.0578	0.1447
PNW75097.1	Endoplasmic reticulum	Membrane	0.0003	0.0001	0.0	0.0202	0.1409	0.7834	0.0001	0.042	0.0083	0.0047
PNW75138.1	Endoplasmic reticulum	Membrane	0.0	0.0	0.0	0.0103	0.1249	0.6824	0.0001	0.163	0.0166	0.0026
PNW74821.1	Plastid	Membrane	0.0	0.0003	0.0	0.0184	0.0	0.0	0.9808	0.0	0.0001	0.0003
PNW75466.1	Endoplasmic reticulum	Membrane	0.0003	0.0007	0.0002	0.1652	0.1672	0.491	0.0032	0.026	0.0134	0.1329
PNW75474.1	Mitochondrion	Membrane	0.0011	0.0026	0.0001	0.7664	0.0012	0.0051	0.1786	0.0002	0.0003	0.0445
PNW75220.1	Cell membrane	Membrane	0.0	0.0	0.0	0.0001	0.997	0.001	0.0	0.0008	0.0012	0.0
PNW75683.1	Cell membrane	Membrane	0.0	0.0	0.0001	0.0003	0.9564	0.0367	0.0	0.0049	0.0015	0.0
PNW75219.1	Cell membrane	Membrane	0.0	0.0	0.0	0.0003	0.9656	0.0057	0.0	0.0046	0.0238	0.0
PNW74996.1	Cell membrane	Membrane	0.0001	0.0001	0.0003	0.0272	0.4438	0.1757	0.0074	0.2374	0.1054	0.0028
PNW75608.1	Endoplasmic reticulum	Membrane	0.0002	0.0002	0.0002	0.0459	0.1089	0.5964	0.0015	0.1813	0.0564	0.0089
PNW75515.1	Extracellular	Soluble	0.0	0.0	0.9811	0.0003	0.0026	0.0077	0.0	0.0016	0.0067	0.0
PNW75516.1	Extracellular	Soluble	0.0	0.0	0.9811	0.0003	0.0026	0.0077	0.0	0.0016	0.0067	0.0
PNW69853.1	Endoplasmic reticulum	Membrane	0.0018	0.0135	0.0041	0.2361	0.0339	0.3679	0.0086	0.0086	0.0161	0.3093
PNW75538.1	Mitochondrion	Membrane	0.0002	0.0002	0.0031	0.8898	0.0608	0.028	0.0035	0.0048	0.0026	0.007
PNW74852.1	Endoplasmic reticulum	Membrane	0.0073	0.0022	0.0	0.0756	0.0565	0.4575	0.0015	0.375	0.0153	0.0091
PNW69845.1	Cell membrane	Membrane	0.0001	0.0	0.0004	0.0096	0.6221	0.1107	0.0006	0.0905	0.1655	0.0006
PNW69835.1	Endoplasmic reticulum	Membrane	0.0008	0.0036	0.0019	0.0624	0.0057	0.7196	0.001	0.1437	0.0175	0.0439
PNW75061.1	Cell membrane	Membrane	0.0178	0.0009	0.0077	0.1324	0.4843	0.0027	0.3361	0.0077	0.0004	0.0101
PNW75056.1	Plastid	Membrane	0.0001	0.0016	0.0016	0.1933	0.0127	0.0017	0.776	0.0003	0.0042	0.0085
PNW75697.1	Extracellular	Soluble	0.0	0.0	0.9986	0.0	0.0001	0.0005	0.0	0.0	0.0007	0.0
PNW75698.1	Extracellular	Soluble	0.0	0.0	0.9986	0.0	0.0001	0.0005	0.0	0.0	0.0007	0.0
PNW74989.1	Cell membrane	Membrane	0.0002	0.0002	0.0454	0.0243	0.3371	0.1852	0.0014	0.2623	0.1422	0.0016
PNW74986.1	Cell membrane	Membrane	0.0075	0.0096	0.3182	0.0062	0.5541	0.0083	0.0006	0.091	0.0044	0.0
PNW75413.1	Plastid	Membrane	0.0003	0.0032	0.0058	0.3936	0.0354	0.091	0.4454	0.0055	0.0056	0.0142
PNW69789.1	Mitochondrion	Membrane	0.0009	0.0005	0.0002	0.4582	0.1261	0.0457	0.3189	0.0113	0.018	0.0203
PNW69844.1	Cell membrane	Membrane	0.0001	0.0001	0.0002	0.0533	0.7233	0.0416	0.0019	0.0223	0.1525	0.0045
PNW69633.1	Nucleus	Membrane	0.7239	0.0818	0.0005	0.1005	0.0651	0.0003	0.0228	0.0004	0.0	0.0047
PNW75397.1	Golgi apparatus	Membrane	0.0006	0.0012	0.1522	0.0661	0.0784	0.0271	0.0028	0.6571	0.0132	0.0013
PNW69694.1	Mitochondrion	Membrane	0.0008	0.0022	0.0019	0.446	0.3098	0.119	0.0728	0.013	0.0042	0.0305
PNW75529.1	Cell membrane	Membrane	0.0001	0.0001	0.0005	0.0099	0.8029	0.016	0.0017	0.0061	0.1622	0.0005
PNW75614.1	Plastid	Membrane	0.0075	0.003	0.0	0.0516	0.0266	0.0365	0.8395	0.0064	0.0007	0.028
PNW75185.1	Cell membrane	Membrane	0.0007	0.0004	0.0012	0.2811	0.3445	0.1992	0.0027	0.1038	0.0422	0.0243
PNW75112.1	Lysosome/Vacuole	Membrane	0.0	0.0001	0.0001	0.0143	0.4198	0.0774	0.0026	0.0241	0.4595	0.0021
PNW74967.1	Plastid	Membrane	0.0003	0.0001	0.0	0.0997	0.0021	0.0002	0.8947	0.0	0.0003	0.0026
PNW75133.1	Endoplasmic reticulum	Membrane	0.0001	0.0001	0.0003	0.0064	0.3974	0.5083	0.0017	0.0758	0.0083	0.0016
PNW75724.1	Endoplasmic reticulum	Membrane	0.0	0.0	0.0	0.0025	0.245	0.3393	0.0	0.2546	0.1584	0.0002
PNW75239.1	Peroxisome	Membrane	0.0016	0.026	0.0035	0.3519	0.0229	0.0107	0.0443	0.0005	0.0035	0.5351
PNW75558.1	Golgi apparatus	Membrane	0.0009	0.0038	0.0263	0.212	0.0184	0.2727	0.0033	0.4164	0.0319	0.0143
PNW69831.1	Cell membrane	Membrane	0.0129	0.0017	0.0	0.1329	0.8373	0.0045	0.0047	0.0026	0.0001	0.0034
PNW75361.1	Lysosome/Vacuole	Membrane	0.0004	0.0002	0.0007	0.0014	0.2197	0.3141	0.0001	0.0887	0.3742	0.0004
PNW75582.1	Mitochondrion	Membrane	0.0005	0.0001	0.005	0.5649	0.1395	0.0267	0.2388	0.0118	0.0097	0.0029
PNW69675.1	Endoplasmic reticulum	Membrane	0.0568	0.002	0.001	0.0583	0.0913	0.4858	0.0001	0.2683	0.0013	0.035
PNW69577.1	Mitochondrion	Membrane	0.1015	0.0054	0.0001	0.3701	0.1302	0.1886	0.0523	0.0483	0.0116	0.092
PNW75217.1	Peroxisome	Membrane	0.0018	0.0124	0.0007	0.3477	0.0637	0.0381	0.0492	0.0014	0.01	0.4751
PNW75168.1	Cell membrane	Membrane	0.0222	0.0537	0.0659	0.0774	0.5901	0.0328	0.0452	0.1101	0.0021	0.0005
PNW75261.1	Lysosome/Vacuole	Soluble	0.0002	0.0001	0.0	0.003	0.2534	0.0325	0.0005	0.0337	0.6757	0.0008
PNW75806.1	Extracellular	Soluble	0.0002	0.0001	0.9796	0.0004	0.0116	0.0023	0.0	0.0022	0.0037	0.0
PNW75313.1	Cell membrane	Membrane	0.0	0.0001	0.0001	0.0053	0.838	0.0336	0.0016	0.0271	0.0932	0.0011
PNW75099.1	Extracellular	Soluble	0.0019	0.0025	0.835	0.0133	0.0749	0.0316	0.0002	0.012	0.0267	0.002
PNW69586.1	Endoplasmic reticulum	Membrane	0.0328	0.0011	0.0001	0.0432	0.0406	0.553	0.0001	0.3149	0.0007	0.0135
PNW75528.1	Cell membrane	Membrane	0.0	0.0	0.0001	0.0014	0.9512	0.0212	0.0001	0.0079	0.018	0.0001
PNW75342.1	Cell membrane	Membrane	0.0002	0.0006	0.0004	0.0229	0.4647	0.0308	0.0026	0.0149	0.4512	0.0116
PNW75546.1	Cell membrane	Membrane	0.0	0.0	0.0	0.0007	0.7821	0.0087	0.0	0.0022	0.2062	0.0
PNW75547.1	Cell membrane	Membrane	0.0	0.0	0.0	0.0007	0.7821	0.0087	0.0	0.0022	0.2062	0.0
PNW75375.1	Extracellular	Soluble	0.0001	0.002	0.9388	0.0217	0.0068	0.0162	0.0028	0.0002	0.0113	0.0001
PNW75408.1	Mitochondrion	Membrane	0.0006	0.0029	0.0182	0.4286	0.0627	0.0779	0.3801	0.0166	0.005	0.0073
PNW74831.1	Mitochondrion	Membrane	0.0008	0.0003	0.0001	0.4987	0.3263	0.0124	0.1159	0.0048	0.0329	0.0078
PNW74945.1	Extracellular	Soluble	0.0	0.0002	0.4182	0.0001	0.034	0.261	0.0	0.0424	0.244	0.0
PNW75169.1	Cell membrane	Membrane	0.0196	0.031	0.0129	0.0539	0.641	0.0913	0.0245	0.1198	0.0048	0.0012
PNW75172.1	Cell membrane	Membrane	0.0001	0.0003	0.0002	0.0356	0.4695	0.0731	0.0006	0.0407	0.3767	0.0031
PNW75426.1	Mitochondrion	Membrane	0.0006	0.0035	0.0097	0.3933	0.0702	0.1003	0.391	0.0171	0.0059	0.0083
PNW75418.1	Plastid	Membrane	0.0006	0.0036	0.0099	0.3908	0.0705	0.0996	0.3943	0.0163	0.006	0.0083
PNW75401.1	Plastid	Membrane	0.0008	0.0031	0.0168	0.3941	0.0706	0.0872	0.3957	0.0203	0.0062	0.0054
PNW75443.1	Mitochondrion	Membrane	0.0006	0.0035	0.0097	0.3933	0.0702	0.1003	0.391	0.0171	0.0059	0.0083
PNW69726.1	Nucleus	Soluble	0.3889	0.1876	0.0025	0.2141	0.0175	0.0047	0.0263	0.0022	0.0048	0.1514
PNW74801.1	Mitochondrion	Membrane	0.133	0.2398	0.0014	0.385	0.0649	0.0003	0.0889	0.0003	0.0002	0.0863
PNW74950.1	Cell membrane	Membrane	0.0	0.0	0.0001	0.0055	0.3956	0.2113	0.0002	0.1738	0.2127	0.0007
PNW74963.1	Endoplasmic reticulum	Membrane	0.0087	0.0003	0.0013	0.0041	0.3479	0.475	0.0003	0.1024	0.0579	0.002
PNW75449.1	Cell membrane	Membrane	0.0053	0.0005	0.0003	0.0509	0.9015	0.0248	0.0002	0.0034	0.0007	0.0124
PNW74802.1	Cell membrane	Membrane	0.0013	0.0025	0.0017	0.1643	0.5738	0.1467	0.0061	0.008	0.012	0.0835
PNW75728.1	Golgi apparatus	Soluble	0.0	0.0	0.1929	0.0049	0.1428	0.0576	0.0	0.3098	0.292	0.0
PNW74964.1	Endoplasmic reticulum	Membrane	0.0092	0.0004	0.0015	0.0037	0.3872	0.4566	0.0003	0.0838	0.0557	0.0016
PNW74819.1	Extracellular	Soluble	0.0007	0.0263	0.5126	0.177	0.0231	0.1061	0.0552	0.0024	0.0458	0.0509
PNW75706.1	Endoplasmic reticulum	Membrane	0.0	0.0	0.0	0.0075	0.1807	0.7605	0.0001	0.0435	0.0062	0.0015
PNW75828.1	Peroxisome	Soluble	0.0105	0.1148	0.0682	0.1254	0.0697	0.1921	0.0323	0.0025	0.0192	0.3653
PNW75829.1	Peroxisome	Soluble	0.0086	0.1028	0.0677	0.1152	0.0693	0.1943	0.0259	0.0018	0.019	0.3955
PNW69597.1	Cell membrane	Membrane	0.1275	0.3211	0.0025	0.0866	0.4059	0.0084	0.0121	0.0067	0.0002	0.0289
PNW75581.1	Cytoplasm	Soluble	0.0313	0.5058	0.0017	0.1251	0.0196	0.0019	0.0172	0.0005	0.0026	0.2943
PNW74929.1	Cell membrane	Membrane	0.0001	0.0	0.0	0.0014	0.7427	0.1606	0.0	0.0851	0.0099	0.0003
PNW75514.1	Extracellular	Soluble	0.0	0.0001	0.9983	0.0003	0.0001	0.0007	0.0	0.0	0.0004	0.0
PNW75024.1	Cell membrane	Membrane	0.0014	0.0039	0.0018	0.2008	0.5273	0.0206	0.0714	0.0035	0.0523	0.117
PNW75543.1	Cell membrane	Membrane	0.0002	0.0001	0.0	0.0068	0.7471	0.0421	0.0005	0.0163	0.1849	0.0019
PNW69701.1	Extracellular	Soluble	0.0001	0.0001	0.9826	0.0001	0.0101	0.0059	0.0	0.0001	0.0011	0.0
PNW69838.1	Cell membrane	Membrane	0.0015	0.0032	0.0113	0.2059	0.3515	0.29	0.0023	0.015	0.0208	0.0987
PNW74922.1	Cell membrane	Membrane	0.0109	0.0008	0.0	0.0798	0.8149	0.0593	0.0005	0.0235	0.0006	0.0097
PNW75349.1	Cell membrane	Membrane	0.0046	0.0059	0.002	0.3022	0.3427	0.1556	0.0125	0.0539	0.0181	0.1024
PNW75339.1	Cell membrane	Membrane	0.0001	0.0001	0.0	0.0025	0.8458	0.0283	0.0002	0.0238	0.0987	0.0004
PNW69705.1	Extracellular	Soluble	0.0897	0.1775	0.6388	0.0493	0.0266	0.0036	0.003	0.0018	0.0092	0.0006
PNW75593.1	Cell membrane	Membrane	0.0057	0.0026	0.0001	0.0227	0.9165	0.0321	0.0031	0.005	0.0058	0.0063
PNW75010.1	Nucleus	Soluble	0.5054	0.4544	0.0015	0.0064	0.0187	0.0011	0.0032	0.0013	0.0014	0.0065
PNW75589.1	Cell membrane	Membrane	0.0004	0.0001	0.028	0.001	0.9533	0.0155	0.0001	0.0012	0.0004	0.0001
PNW75817.1	Mitochondrion	Membrane	0.0141	0.1091	0.015	0.6088	0.0218	0.0314	0.097	0.0026	0.0057	0.0944
PNW75281.1	Cell membrane	Membrane	0.03	0.0024	0.0005	0.0412	0.5916	0.2726	0.0107	0.0201	0.0034	0.0275
PNW69848.1	Golgi apparatus	Membrane	0.0003	0.0001	0.266	0.0018	0.2858	0.0139	0.0	0.4004	0.0317	0.0
PNW75445.1	Cell membrane	Membrane	0.0001	0.0	0.0	0.0025	0.9238	0.05	0.0001	0.0119	0.0114	0.0002
PNW69808.1	Mitochondrion	Membrane	0.2259	0.121	0.0493	0.2932	0.2635	0.0021	0.0414	0.0017	0.0009	0.001
PNW69809.1	Mitochondrion	Membrane	0.244	0.1161	0.0495	0.2911	0.2536	0.0025	0.0393	0.0019	0.0009	0.0013
PNW75621.1	Extracellular	Soluble	0.029	0.0019	0.4363	0.0209	0.1242	0.0176	0.0	0.3358	0.0341	0.0001
PNW75588.1	Extracellular	Soluble	0.0291	0.0365	0.7715	0.0249	0.0878	0.0346	0.0045	0.0007	0.0101	0.0003
PNW69735.1	Nucleus	Membrane	0.3262	0.1448	0.002	0.1698	0.1535	0.0216	0.0283	0.0191	0.0256	0.1089
PNW75212.1	Golgi apparatus	Membrane	0.1424	0.1947	0.0016	0.0448	0.1476	0.0691	0.0061	0.3724	0.0044	0.0168
PNW74959.1	Cell membrane	Membrane	0.0	0.0007	0.0001	0.0024	0.6978	0.0452	0.0004	0.0119	0.239	0.0026
PNW75009.1	Cell membrane	Membrane	0.0414	0.2663	0.0005	0.0104	0.393	0.0291	0.0107	0.2311	0.0154	0.0021
PNW74940.1	Cell membrane	Membrane	0.0005	0.0001	0.0204	0.0067	0.6697	0.2661	0.0002	0.025	0.0108	0.0006
PNW75563.1	Mitochondrion	Membrane	0.0025	0.0078	0.0104	0.8236	0.0328	0.0646	0.0279	0.0074	0.0041	0.0189
PNW75695.1	Extracellular	Soluble	0.0046	0.003	0.8709	0.0016	0.0176	0.025	0.0001	0.0105	0.0666	0.0
PNW75730.1	Plastid	Membrane	0.0472	0.0716	0.0006	0.1233	0.0961	0.0279	0.5104	0.0228	0.0148	0.0852
PNW75282.1	Cell membrane	Membrane	0.0129	0.0015	0.001	0.0266	0.6981	0.2208	0.0052	0.0111	0.0046	0.0181
PNW75329.1	Cell membrane	Membrane	0.0196	0.0027	0.0078	0.0105	0.9184	0.0177	0.0001	0.0135	0.0009	0.009
PNW75394.1	Cell membrane	Membrane	0.003	0.0016	0.007	0.2453	0.7264	0.0018	0.0024	0.0008	0.0002	0.0115
PNW69613.1	Extracellular	Soluble	0.001	0.0016	0.9935	0.0028	0.0003	0.0003	0.0	0.0	0.0005	0.0
PNW75153.1	Mitochondrion	Membrane	0.1554	0.0166	0.0014	0.4891	0.3094	0.0017	0.0027	0.0074	0.0003	0.0161
PNW75613.1	Cell membrane	Membrane	0.0	0.0	0.0	0.0001	0.9914	0.005	0.0	0.0007	0.0027	0.0
PNW75500.1	Cell membrane	Membrane	0.019	0.0178	0.1222	0.0165	0.5348	0.0638	0.0006	0.2042	0.019	0.0022
PNW75601.1	Mitochondrion	Membrane	0.0217	0.2812	0.0129	0.3911	0.0602	0.0244	0.158	0.0036	0.0088	0.0381
PNW69834.1	Cell membrane	Membrane	0.1303	0.2961	0.0057	0.0055	0.518	0.01	0.0003	0.0041	0.0011	0.0289
PNW75764.1	Cell membrane	Membrane	0.0	0.0	0.0	0.0004	0.9705	0.0165	0.0	0.0023	0.0102	0.0001
PNW75198.1	Cell membrane	Membrane	0.0	0.0	0.0308	0.0006	0.9432	0.0114	0.0	0.0105	0.0033	0.0001
PNW74878.1	Cell membrane	Membrane	0.0798	0.0499	0.0011	0.0479	0.809	0.0007	0.0096	0.0008	0.0001	0.0011
PNW74900.1	Cell membrane	Membrane	0.0	0.0	0.0	0.0003	0.9851	0.0054	0.0	0.0009	0.0083	0.0
PNW75103.1	Cell membrane	Membrane	0.0	0.0	0.0	0.0006	0.9659	0.0057	0.0	0.0014	0.0263	0.0
PNW75612.1	Cell membrane	Membrane	0.0076	0.0051	0.0011	0.1485	0.5617	0.154	0.0128	0.0164	0.0029	0.09
PNW75202.1	Cell membrane	Membrane	0.0304	0.0256	0.0018	0.0606	0.8589	0.0031	0.0042	0.0006	0.0033	0.0116
PNW75552.1	Cell membrane	Membrane	0.0036	0.0073	0.0295	0.2115	0.4905	0.0471	0.0236	0.1087	0.0588	0.0193
PNW75763.1	Cell membrane	Membrane	0.0025	0.0002	0.0	0.0012	0.882	0.0845	0.0	0.0274	0.0014	0.0008
PNW74924.1	Cell membrane	Membrane	0.0019	0.0004	0.0	0.0164	0.9771	0.0025	0.0007	0.0004	0.0	0.0005
PNW74891.1	Cell membrane	Membrane	0.0367	0.0077	0.0002	0.0423	0.8235	0.05	0.0005	0.0092	0.0027	0.0273
PNW74935.1	Cell membrane	Membrane	0.3661	0.1111	0.0024	0.0721	0.3687	0.0021	0.0022	0.0034	0.0002	0.0715
PNW75737.1	Nucleus	Soluble	0.4188	0.3294	0.0012	0.0057	0.2239	0.0049	0.0007	0.0115	0.0001	0.004
PNW75392.1	Cell membrane	Membrane	0.0	0.0	0.0993	0.0002	0.8982	0.0015	0.0	0.0004	0.0003	0.0
PNW75526.1	Cell membrane	Membrane	0.0	0.0	0.0	0.0001	0.9989	0.0008	0.0	0.0002	0.0	0.0
PNW75665.1	Cell membrane	Membrane	0.0	0.0	0.0	0.0002	0.8987	0.0849	0.0	0.0124	0.0037	0.0001
PNW75208.1	Extracellular	Soluble	0.0001	0.0001	0.6339	0.0008	0.2069	0.1013	0.0	0.0143	0.0427	0.0
PNW75197.1	Cell membrane	Membrane	0.0002	0.0001	0.0158	0.0016	0.9628	0.0087	0.0	0.0083	0.0023	0.0002
PNW75196.1	Cell membrane	Membrane	0.0002	0.0001	0.0158	0.0016	0.9628	0.0087	0.0	0.0083	0.0023	0.0002
PNW75450.1	Cell membrane	Membrane	0.0	0.0	0.0	0.0001	0.9926	0.0065	0.0	0.0007	0.0001	0.0
PNW75519.1	Cell membrane	Membrane	0.0001	0.0	0.0	0.0002	0.991	0.0066	0.0	0.0006	0.0015	0.0
PNW75130.1	Cell membrane	Membrane	0.0252	0.0154	0.0017	0.0486	0.8636	0.0161	0.0004	0.0024	0.0006	0.0262
PNW74862.1	Cell membrane	Membrane	0.0437	0.0015	0.0001	0.0239	0.9215	0.0024	0.0002	0.0061	0.0001	0.0005
PNW75568.1	Cell membrane	Membrane	0.0094	0.0004	0.0	0.0271	0.948	0.0081	0.0001	0.0021	0.0011	0.0035
PNW75569.1	Cell membrane	Membrane	0.0071	0.0004	0.0002	0.0264	0.9445	0.0123	0.0001	0.004	0.0015	0.0036
PNW75666.1	Cell membrane	Membrane	0.0	0.0	0.0	0.0	0.9867	0.0102	0.0	0.0018	0.0012	0.0
PNW75131.1	Cell membrane	Membrane	0.1486	0.1516	0.005	0.0142	0.3883	0.074	0.0005	0.0986	0.0171	0.1021
PNW74814.1	Cell membrane	Membrane	0.001	0.0006	0.012	0.0032	0.981	0.0017	0.0	0.0002	0.0	0.0001
PNW75818.1	Cell membrane	Membrane	0.0003	0.0	0.0	0.002	0.9851	0.0058	0.0001	0.006	0.0005	0.0002
PNW69849.1	Cell membrane	Membrane	0.0199	0.0072	0.0493	0.0102	0.9025	0.0083	0.0002	0.0007	0.0003	0.0014
PNW75159.1	Cell membrane	Membrane	0.0389	0.0486	0.0009	0.1038	0.72	0.0118	0.0033	0.0028	0.0028	0.0671
PNW75119.1	Cell membrane	Membrane	0.0005	0.0004	0.1695	0.0008	0.8106	0.0125	0.0	0.0021	0.0034	0.0001
PNW74987.1	Cell membrane	Membrane	0.0	0.0	0.0	0.0	0.9864	0.0119	0.0	0.0015	0.0001	0.0
PNW69804.1	Cell membrane	Membrane	0.0512	0.0246	0.0165	0.0166	0.8799	0.0032	0.0014	0.0011	0.0004	0.0049
PNW75573.1	Cell membrane	Membrane	0.0003	0.0	0.0	0.0014	0.9705	0.0253	0.0	0.0017	0.0001	0.0005
PNW69615.1	Extracellular	Soluble	0.0461	0.0379	0.3974	0.0155	0.3623	0.0744	0.0005	0.012	0.0525	0.0013
PNW75644.1	Cytoplasm	Soluble	0.2625	0.5851	0.0016	0.0097	0.1322	0.0017	0.0007	0.0003	0.0002	0.006
PNW75101.1	Cytoplasm	Soluble	0.3432	0.6018	0.0001	0.0	0.0549	0.0	0.0	0.0	0.0	0.0
PNW75234.1	Cell membrane	Membrane	0.0013	0.0002	0.0001	0.0021	0.9798	0.0141	0.0	0.0019	0.0002	0.0002
PNW75800.1	Cell membrane	Membrane	0.0048	0.0001	0.0	0.0091	0.9646	0.0158	0.0002	0.0018	0.0001	0.0034
PNW75467.1	Cell membrane	Membrane	0.028	0.0392	0.0526	0.0188	0.8515	0.0034	0.0016	0.001	0.0002	0.0036
PNW75454.1	Cell membrane	Membrane	0.0004	0.0001	0.0016	0.0012	0.9755	0.0123	0.0	0.0073	0.0012	0.0002
PNW75455.1	Cell membrane	Membrane	0.0004	0.0001	0.0017	0.0012	0.9756	0.0123	0.0	0.0073	0.0012	0.0002
PNW75137.1	Cytoplasm	Soluble	0.3146	0.6416	0.0001	0.0001	0.0426	0.0	0.0	0.0001	0.0	0.0007
PNW75163.1	Cell membrane	Membrane	0.0285	0.0167	0.0	0.0094	0.9265	0.0119	0.0002	0.0058	0.0005	0.0005
PNW69869.1	Cell membrane	Membrane	0.0012	0.0014	0.0052	0.0063	0.9766	0.0057	0.0001	0.0012	0.0001	0.0021
PNW75161.1	Cell membrane	Membrane	0.0387	0.099	0.0001	0.0045	0.8497	0.0055	0.0001	0.0017	0.0003	0.0004
PNW75162.1	Cell membrane	Membrane	0.0	0.0	0.0	0.0	0.9964	0.0027	0.0	0.0008	0.0	0.0
PNW75579.1	Cell membrane	Membrane	0.0122	0.0029	0.0	0.0223	0.9615	0.0002	0.0002	0.0001	0.0001	0.0005
PNW76077.1	Mitochondrion	Membrane	0.0025	0.0011	0.1991	0.4166	0.1337	0.0112	0.0	0.2157	0.0183	0.002
PNW76183.1	Endoplasmic reticulum	Membrane	0.0002	0.0002	0.073	0.2406	0.1647	0.3003	0.0043	0.1878	0.0265	0.0023
PNW75849.1	Mitochondrion	Membrane	0.0004	0.0034	0.0027	0.7869	0.0035	0.1262	0.061	0.0032	0.0019	0.011
PNW77005.1	Mitochondrion	Membrane	0.0055	0.0219	0.0222	0.846	0.0072	0.0156	0.0538	0.0048	0.0072	0.0159
PNW76418.1	Endoplasmic reticulum	Membrane	0.0005	0.0025	0.0787	0.048	0.0324	0.5471	0.0281	0.179	0.0768	0.0069
PNW76417.1	Endoplasmic reticulum	Membrane	0.0005	0.0025	0.0787	0.048	0.0324	0.5471	0.0281	0.179	0.0768	0.0069
PNW76985.1	Extracellular	Soluble	0.0378	0.0788	0.5636	0.1907	0.0106	0.0004	0.1072	0.0001	0.0108	0.0001
PNW76527.1	Endoplasmic reticulum	Membrane	0.0	0.0001	0.001	0.2848	0.0013	0.5586	0.0	0.1515	0.0001	0.0025
PNW76388.1	Endoplasmic reticulum	Membrane	0.0238	0.0005	0.0221	0.0196	0.1254	0.5465	0.0176	0.2014	0.0428	0.0003
PNW76141.1	Plastid	Membrane	0.0001	0.0002	0.0001	0.1853	0.0151	0.001	0.7962	0.0	0.001	0.001
PNW76247.1	Endoplasmic reticulum	Membrane	0.0033	0.0015	0.0005	0.0819	0.0508	0.7876	0.011	0.0257	0.0032	0.0344
PNW76274.1	Lysosome/Vacuole	Soluble	0.0	0.0	0.1994	0.0312	0.0955	0.2159	0.0005	0.0609	0.3964	0.0001
PNW76109.1	Plastid	Membrane	0.0001	0.0013	0.0002	0.2951	0.0013	0.0012	0.6875	0.0001	0.0012	0.0119
PNW76225.1	Endoplasmic reticulum	Membrane	0.0001	0.0002	0.0006	0.4197	0.082	0.4206	0.0235	0.0355	0.0102	0.0076
PNW76395.1	Cell membrane	Membrane	0.0009	0.0003	0.0238	0.1698	0.6289	0.065	0.0042	0.0592	0.0467	0.0012
PNW76528.1	Endoplasmic reticulum	Membrane	0.0008	0.0007	0.0002	0.2429	0.054	0.582	0.0015	0.0601	0.0045	0.0535
PNW75915.1	Cell membrane	Membrane	0.0035	0.0022	0.1871	0.3486	0.3564	0.0055	0.0265	0.0136	0.0557	0.001
PNW76601.1	Endoplasmic reticulum	Membrane	0.0012	0.0009	0.0018	0.1613	0.1493	0.531	0.0228	0.0837	0.0434	0.0047
PNW76501.1	Mitochondrion	Membrane	0.0004	0.0024	0.0011	0.9637	0.0024	0.007	0.0097	0.0019	0.0007	0.0107
PNW76598.1	Mitochondrion	Membrane	0.0025	0.0069	0.0112	0.9471	0.0135	0.0029	0.006	0.0022	0.0003	0.0074
PNW77002.1	Cell membrane	Membrane	0.0001	0.0001	0.0024	0.0859	0.5413	0.127	0.0057	0.0807	0.1553	0.0015
PNW76855.1	Extracellular	Soluble	0.0003	0.0024	0.8057	0.0036	0.0061	0.0824	0.0004	0.0087	0.0903	0.0002
PNW75832.1	Mitochondrion	Soluble	0.0014	0.0205	0.1644	0.7494	0.0249	0.0045	0.0079	0.0022	0.0117	0.0132
PNW76342.1	Plastid	Membrane	0.0003	0.0098	0.0002	0.24	0.0057	0.0007	0.7158	0.0001	0.0017	0.0259
PNW76088.1	Endoplasmic reticulum	Membrane	0.0001	0.0	0.0001	0.0041	0.1393	0.3969	0.0014	0.3448	0.1131	0.0002
PNW76610.1	Mitochondrion	Membrane	0.0024	0.0292	0.0139	0.6107	0.2003	0.0463	0.0664	0.0017	0.0037	0.0254
PNW76044.1	Endoplasmic reticulum	Membrane	0.0	0.0	0.0	0.003	0.1035	0.5703	0.0001	0.2854	0.0374	0.0003
PNW76730.1	Plastid	Membrane	0.0002	0.0001	0.0002	0.1253	0.0025	0.0027	0.8676	0.0005	0.0003	0.0006
PNW76731.1	Plastid	Membrane	0.0002	0.0001	0.0002	0.1253	0.0025	0.0027	0.8676	0.0005	0.0003	0.0006
PNW76360.1	Mitochondrion	Membrane	0.0001	0.0002	0.0186	0.3849	0.2699	0.1472	0.1524	0.0053	0.019	0.0023
PNW75927.1	Cell membrane	Membrane	0.0001	0.0	0.0	0.0054	0.4117	0.3161	0.0005	0.1674	0.0984	0.0004
PNW76580.1	Extracellular	Soluble	0.0043	0.0107	0.9494	0.032	0.0005	0.0014	0.0012	0.0003	0.0002	0.0
PNW76841.1	Extracellular	Soluble	0.0237	0.0325	0.5516	0.0618	0.0239	0.0462	0.0011	0.1581	0.1011	0.0001
PNW76845.1	Extracellular	Soluble	0.0001	0.0021	0.7454	0.0167	0.0297	0.0111	0.0469	0.0043	0.1437	0.0001
PNW75910.1	Endoplasmic reticulum	Membrane	0.0	0.0	0.0	0.0096	0.0045	0.8862	0.0	0.0962	0.0002	0.0032
PNW76514.1	Mitochondrion	Membrane	0.007	0.0292	0.0096	0.7422	0.0116	0.0894	0.0052	0.0475	0.0113	0.047
PNW76393.1	Extracellular	Soluble	0.0172	0.0168	0.5897	0.1821	0.0776	0.0082	0.0118	0.0744	0.0195	0.0027
PNW75977.1	Mitochondrion	Membrane	0.0793	0.0457	0.0001	0.7038	0.0115	0.0033	0.0072	0.0004	0.0001	0.1485
PNW76617.1	Mitochondrion	Membrane	0.0001	0.0004	0.0004	0.9209	0.0238	0.0266	0.0045	0.0037	0.0048	0.0148
PNW75908.1	Plastid	Membrane	0.0	0.0	0.0006	0.2539	0.1084	0.0305	0.5968	0.0034	0.0054	0.0009
PNW75909.1	Endoplasmic reticulum	Membrane	0.0001	0.0	0.0	0.0194	0.0438	0.8253	0.0003	0.1027	0.0015	0.0069
PNW76025.1	Mitochondrion	Membrane	0.0007	0.0033	0.0005	0.5222	0.0082	0.3011	0.0024	0.0271	0.0007	0.1339
PNW76554.1	Plastid	Membrane	0.0004	0.0021	0.0012	0.3703	0.0066	0.0008	0.6123	0.0004	0.003	0.003
PNW76014.1	Endoplasmic reticulum	Membrane	0.0476	0.018	0.0008	0.0325	0.1982	0.5622	0.002	0.1091	0.0101	0.0194
PNW75852.1	Endoplasmic reticulum	Membrane	0.0	0.0	0.0	0.002	0.083	0.5987	0.0	0.3032	0.0128	0.0002
PNW75924.1	Endoplasmic reticulum	Membrane	0.0076	0.0092	0.0001	0.3498	0.0029	0.4516	0.0012	0.0679	0.0012	0.1085
PNW76630.1	Mitochondrion	Membrane	0.0017	0.0013	0.0001	0.5747	0.0641	0.2301	0.0141	0.0293	0.0067	0.0778
PNW76999.1	Cell membrane	Membrane	0.0005	0.0	0.0031	0.0045	0.6903	0.1719	0.0002	0.0904	0.0383	0.0008
PNW76443.1	Cell membrane	Membrane	0.0586	0.0065	0.0009	0.3608	0.5346	0.0031	0.0276	0.0022	0.0004	0.0054
PNW75936.1	Golgi apparatus	Membrane	0.0043	0.0003	0.0001	0.0115	0.0704	0.2109	0.0007	0.688	0.0108	0.0029
PNW76226.1	Cell membrane	Membrane	0.0002	0.0002	0.0002	0.0052	0.6338	0.1251	0.0008	0.0945	0.1393	0.0007
PNW76614.1	Peroxisome	Membrane	0.0006	0.0316	0.0009	0.3898	0.01	0.042	0.0801	0.0004	0.0011	0.4435
PNW76140.1	Cell membrane	Membrane	0.0015	0.0007	0.0002	0.225	0.5314	0.1086	0.0448	0.0269	0.0491	0.0116
PNW76155.1	Peroxisome	Membrane	0.3073	0.222	0.0008	0.0309	0.0262	0.0295	0.0022	0.0076	0.0013	0.3721
PNW76765.1	Cell membrane	Membrane	0.0	0.0	0.0	0.0002	0.8195	0.0547	0.0	0.0636	0.062	0.0
PNW76212.1	Cell membrane	Membrane	0.0007	0.0004	0.0001	0.0422	0.576	0.1121	0.0093	0.0667	0.1881	0.0045
PNW76286.1	Mitochondrion	Membrane	0.007	0.0026	0.0036	0.4029	0.3894	0.094	0.0232	0.0144	0.0182	0.0448
PNW76615.1	Mitochondrion	Membrane	0.0	0.0144	0.0008	0.4717	0.0065	0.0202	0.0264	0.0001	0.0009	0.459
PNW76285.1	Cell membrane	Membrane	0.0045	0.0016	0.0028	0.3875	0.4195	0.0878	0.0173	0.015	0.0278	0.0361
PNW76691.1	Golgi apparatus	Membrane	0.0009	0.0021	0.0056	0.0087	0.0501	0.1339	0.0031	0.5923	0.2007	0.0027
PNW75981.1	Endoplasmic reticulum	Membrane	0.0003	0.0002	0.0018	0.0549	0.2592	0.5632	0.0098	0.0907	0.0159	0.0041
PNW76631.1	Peroxisome	Membrane	0.0006	0.0059	0.0006	0.1407	0.0158	0.2827	0.0033	0.0036	0.003	0.5438
PNW76578.1	Mitochondrion	Membrane	0.0008	0.0005	0.0001	0.5415	0.1634	0.2037	0.0039	0.0082	0.0114	0.0664
PNW76632.1	Endoplasmic reticulum	Membrane	0.0003	0.0	0.0003	0.0047	0.2194	0.3234	0.0001	0.3127	0.1387	0.0005
PNW76137.1	Cell membrane	Membrane	0.0	0.0	0.0	0.0007	0.5411	0.0938	0.0	0.2112	0.1531	0.0
PNW76733.1	Endoplasmic reticulum	Membrane	0.0097	0.011	0.0001	0.0535	0.1569	0.559	0.0129	0.1235	0.0406	0.0328
PNW75877.1	Cell membrane	Membrane	0.0081	0.0009	0.0005	0.0718	0.7178	0.0683	0.088	0.0175	0.0137	0.0133
PNW76817.1	Plastid	Membrane	0.0	0.0	0.0001	0.3853	0.0526	0.0052	0.5524	0.0004	0.0034	0.0005
PNW76638.1	Plastid	Membrane	0.0	0.0	0.0006	0.0621	0.0459	0.0022	0.8839	0.0003	0.0048	0.0001
PNW75880.1	Cell membrane	Membrane	0.0093	0.0015	0.0245	0.0618	0.6946	0.0886	0.0902	0.0126	0.006	0.011
PNW76061.1	Nucleus	Soluble	0.8201	0.0655	0.0006	0.0051	0.1003	0.0048	0.0001	0.0009	0.0003	0.0024
PNW76582.1	Extracellular	Soluble	0.0	0.0001	0.9829	0.0004	0.0002	0.013	0.0	0.0001	0.0032	0.0
PNW76057.1	Lysosome/Vacuole	Membrane	0.0001	0.0008	0.0001	0.014	0.3763	0.0262	0.0031	0.0128	0.5582	0.0084
PNW75879.1	Cell membrane	Membrane	0.012	0.0029	0.0387	0.0726	0.6357	0.0828	0.1227	0.0118	0.008	0.0127
PNW76787.1	Lysosome/Vacuole	Soluble	0.0	0.0003	0.1702	0.0013	0.0023	0.3392	0.0001	0.0212	0.4653	0.0001
PNW76579.1	Mitochondrion	Membrane	0.0008	0.001	0.0003	0.4625	0.2408	0.1556	0.0046	0.0052	0.0174	0.1118
PNW76284.1	Cell membrane	Membrane	0.0	0.0	0.0067	0.002	0.9191	0.053	0.0	0.0097	0.0091	0.0003
PNW76903.1	Mitochondrion	Membrane	0.128	0.0157	0.0123	0.6509	0.1024	0.0047	0.0019	0.0008	0.0	0.0833
PNW75855.1	Endoplasmic reticulum	Membrane	0.0	0.0001	0.001	0.0039	0.0915	0.8394	0.0001	0.0573	0.0057	0.001
PNW76506.1	Plastid	Membrane	0.0002	0.0003	0.0001	0.3914	0.147	0.0068	0.4226	0.0011	0.0264	0.0041
PNW76581.1	Cell membrane	Membrane	0.0077	0.0021	0.0616	0.1236	0.313	0.178	0.0194	0.2431	0.0487	0.0029
PNW76269.1	Cell membrane	Membrane	0.0001	0.0002	0.0001	0.2571	0.3939	0.0053	0.1165	0.0047	0.2192	0.0028
PNW76500.1	Extracellular	Soluble	0.0007	0.0018	0.3844	0.0075	0.089	0.2055	0.0007	0.0994	0.21	0.0011
PNW76496.1	Extracellular	Soluble	0.0	0.0001	0.9744	0.0002	0.0012	0.0068	0.0	0.0001	0.0172	0.0
PNW76009.1	Mitochondrion	Membrane	0.0003	0.0018	0.0003	0.9205	0.0024	0.0012	0.0596	0.0003	0.0004	0.0132
PNW76605.1	Mitochondrion	Membrane	0.0169	0.0725	0.0131	0.4468	0.1354	0.0728	0.0488	0.0036	0.0008	0.1893
PNW76763.1	Endoplasmic reticulum	Membrane	0.0338	0.045	0.0104	0.0198	0.2296	0.4216	0.0051	0.1293	0.0346	0.0708
PNW76132.1	Extracellular	Soluble	0.0	0.0032	0.7155	0.004	0.0031	0.0719	0.0005	0.0001	0.2	0.0016
PNW76900.1	Mitochondrion	Membrane	0.0035	0.0165	0.0519	0.4805	0.1645	0.1147	0.0233	0.0171	0.0033	0.1247
PNW76880.1	Cell membrane	Membrane	0.0	0.0	0.0	0.0027	0.7218	0.0723	0.0	0.1128	0.0902	0.0001
PNW76539.1	Cell membrane	Membrane	0.0	0.0	0.0006	0.0064	0.6597	0.1731	0.0	0.0838	0.0762	0.0002
PNW76822.1	Cell membrane	Membrane	0.0292	0.0193	0.0267	0.0587	0.7614	0.0412	0.0014	0.009	0.0278	0.0253
PNW76754.1	Cell membrane	Membrane	0.0067	0.0159	0.0012	0.1714	0.3074	0.1247	0.0109	0.0349	0.1908	0.136
PNW76540.1	Cell membrane	Membrane	0.0	0.0	0.0001	0.0026	0.7841	0.0776	0.0	0.0289	0.1065	0.0002
PNW76597.1	Cell membrane	Membrane	0.0	0.0	0.0826	0.0001	0.8711	0.0278	0.0	0.0051	0.0132	0.0
PNW76602.1	Extracellular	Soluble	0.0	0.0001	0.706	0.0002	0.0707	0.0699	0.0	0.0002	0.1529	0.0
PNW76398.1	Cell membrane	Membrane	0.0038	0.0034	0.0057	0.0409	0.6388	0.138	0.0033	0.1155	0.0338	0.0168
PNW76930.1	Extracellular	Soluble	0.0	0.0002	0.9967	0.0001	0.0003	0.0008	0.0	0.0	0.0018	0.0
PNW76693.1	Extracellular	Soluble	0.0005	0.0002	0.9991	0.0001	0.0	0.0	0.0	0.0	0.0	0.0
PNW75864.1	Endoplasmic reticulum	Membrane	0.0201	0.0166	0.0006	0.0745	0.307	0.4024	0.0043	0.0436	0.0684	0.0625
PNW75865.1	Endoplasmic reticulum	Membrane	0.0201	0.0166	0.0006	0.0745	0.307	0.4024	0.0043	0.0436	0.0684	0.0625
PNW76524.1	Extracellular	Soluble	0.0	0.0002	0.9777	0.0001	0.0001	0.006	0.0	0.0	0.0159	0.0
PNW76523.1	Extracellular	Soluble	0.0	0.0002	0.9777	0.0001	0.0001	0.006	0.0	0.0	0.0159	0.0
PNW75893.1	Mitochondrion	Membrane	0.0439	0.0094	0.0017	0.6857	0.1167	0.0033	0.0606	0.0009	0.0005	0.0772
PNW76759.1	Endoplasmic reticulum	Membrane	0.0004	0.0001	0.0001	0.001	0.3457	0.4082	0.0	0.2213	0.0229	0.0003
PNW76755.1	Golgi apparatus	Membrane	0.0002	0.0	0.0435	0.0108	0.1089	0.0889	0.0002	0.7419	0.0056	0.0001
PNW76934.1	Extracellular	Soluble	0.0	0.001	0.997	0.0004	0.0002	0.0006	0.0	0.0	0.0008	0.0
PNW75837.1	Cell membrane	Membrane	0.0494	0.1058	0.0108	0.0456	0.5756	0.0629	0.06	0.0339	0.0347	0.0213
PNW75891.1	Cytoplasm	Soluble	0.095	0.3017	0.0038	0.1052	0.0961	0.0253	0.0845	0.0335	0.0072	0.2477
PNW76906.1	Golgi apparatus	Membrane	0.0002	0.0003	0.0666	0.038	0.1228	0.0895	0.0018	0.6567	0.0236	0.0004
PNW76288.1	Endoplasmic reticulum	Membrane	0.0003	0.0008	0.0009	0.0312	0.1738	0.7408	0.0133	0.0272	0.009	0.0029
PNW76313.1	Extracellular	Soluble	0.0194	0.1001	0.4739	0.1185	0.132	0.0719	0.0042	0.03	0.0276	0.0224
PNW76068.1	Extracellular	Soluble	0.0	0.0	0.9847	0.0	0.0002	0.002	0.0	0.0	0.013	0.0
PNW76150.1	Mitochondrion	Membrane	0.003	0.0066	0.073	0.4395	0.1875	0.1534	0.1016	0.0189	0.0072	0.0092
PNW76319.1	Mitochondrion	Membrane	0.0014	0.0035	0.0027	0.6581	0.119	0.0493	0.0076	0.0029	0.0025	0.1529
PNW76701.1	Cell membrane	Membrane	0.0211	0.0335	0.0054	0.2445	0.3085	0.0114	0.1651	0.0019	0.0717	0.1369
PNW76367.1	Mitochondrion	Membrane	0.0013	0.0841	0.0025	0.4742	0.0055	0.027	0.0989	0.0013	0.0185	0.2866
PNW76464.1	Cell membrane	Membrane	0.0	0.0	0.0001	0.0014	0.7047	0.2287	0.0	0.0553	0.0095	0.0003
PNW76488.1	Cell membrane	Membrane	0.0113	0.0067	0.0021	0.3485	0.5139	0.0108	0.0054	0.0029	0.0057	0.0927
PNW76533.1	Cell membrane	Membrane	0.0053	0.0005	0.0003	0.0289	0.6376	0.1209	0.0006	0.1751	0.014	0.0168
PNW76481.1	Endoplasmic reticulum	Membrane	0.002	0.0078	0.0104	0.2358	0.1725	0.35	0.1711	0.0085	0.0025	0.0394
PNW76329.1	Golgi apparatus	Membrane	0.0015	0.0011	0.0316	0.0308	0.2002	0.0621	0.0191	0.6058	0.047	0.0007
PNW76634.1	Extracellular	Soluble	0.0016	0.0029	0.8669	0.002	0.0685	0.017	0.0	0.0054	0.0356	0.0
PNW76328.1	Endoplasmic reticulum	Membrane	0.0003	0.0023	0.0853	0.0274	0.0402	0.5551	0.0013	0.0512	0.2307	0.0063
PNW76489.1	Cell membrane	Membrane	0.0633	0.0207	0.0019	0.354	0.4475	0.0079	0.0016	0.0033	0.0033	0.0965
PNW75896.1	Extracellular	Soluble	0.0003	0.0005	0.9245	0.0005	0.0232	0.0249	0.0	0.0046	0.0214	0.0
PNW75900.1	Cell membrane	Membrane	0.0101	0.0012	0.0094	0.024	0.5111	0.3061	0.0018	0.1131	0.0122	0.0109
PNW76703.1	Plastid	Membrane	0.0001	0.0003	0.0	0.1092	0.0022	0.0001	0.8851	0.0	0.0002	0.0028
PNW75934.1	Cell membrane	Membrane	0.0212	0.0052	0.0003	0.1589	0.6797	0.0379	0.0321	0.0119	0.0033	0.0494
PNW76127.1	Mitochondrion	Membrane	0.0078	0.0037	0.0018	0.4979	0.1469	0.012	0.2962	0.0084	0.0032	0.0221
PNW76239.1	Cell membrane	Membrane	0.0003	0.0001	0.1423	0.0003	0.7697	0.0601	0.0	0.0243	0.0029	0.0
PNW76125.1	Plastid	Membrane	0.039	0.0183	0.002	0.2444	0.1492	0.0231	0.4431	0.0126	0.0024	0.0659
PNW75976.1	Cell membrane	Membrane	0.0015	0.0027	0.088	0.007	0.3021	0.2102	0.0304	0.0839	0.2708	0.0036
PNW76164.1	Cell membrane	Membrane	0.0	0.0	0.3178	0.0001	0.5856	0.0279	0.0	0.011	0.0576	0.0
PNW76721.1	Endoplasmic reticulum	Membrane	0.0368	0.0176	0.0013	0.0613	0.2262	0.2539	0.0911	0.2455	0.0231	0.0432
PNW76890.1	Extracellular	Soluble	0.0	0.0	0.9054	0.0	0.0278	0.0079	0.0	0.004	0.0547	0.0
PNW76891.1	Extracellular	Soluble	0.0	0.0	0.9054	0.0	0.0278	0.0079	0.0	0.004	0.0547	0.0
PNW76603.1	Cell membrane	Membrane	0.0008	0.0007	0.0004	0.3145	0.4905	0.0846	0.023	0.0057	0.0153	0.0645
PNW76719.1	Extracellular	Soluble	0.0	0.0002	0.9301	0.0002	0.0005	0.0193	0.0	0.0	0.0497	0.0
PNW76707.1	Extracellular	Soluble	0.0	0.0	0.9758	0.0	0.0008	0.0038	0.0	0.0	0.0196	0.0
PNW76394.1	Cell membrane	Membrane	0.0109	0.0026	0.0004	0.0327	0.9365	0.0053	0.0008	0.0023	0.0002	0.0081
PNW76796.1	Nucleus	Membrane	0.369	0.2038	0.0103	0.1129	0.1854	0.0038	0.0092	0.0024	0.0005	0.1028
PNW76383.1	Lysosome/Vacuole	Soluble	0.0001	0.0002	0.3198	0.0011	0.0149	0.1265	0.0001	0.0677	0.4698	0.0
PNW76114.1	Mitochondrion	Membrane	0.0015	0.0051	0.0169	0.4302	0.1797	0.0615	0.2635	0.0032	0.0039	0.0345
PNW76382.1	Extracellular	Soluble	0.0	0.0001	0.5162	0.0003	0.0078	0.1031	0.0	0.0426	0.3298	0.0
PNW76814.1	Cell membrane	Membrane	0.0116	0.0023	0.0004	0.1231	0.8131	0.015	0.0052	0.0198	0.0006	0.0088
PNW76264.1	Cell membrane	Membrane	0.0989	0.068	0.0005	0.1335	0.5333	0.014	0.0091	0.0053	0.002	0.1354
PNW76530.1	Endoplasmic reticulum	Membrane	0.033	0.0179	0.0004	0.0381	0.327	0.3485	0.0054	0.0524	0.1068	0.0705
PNW76976.1	Extracellular	Soluble	0.0	0.0	0.9949	0.0	0.0001	0.0018	0.0	0.0	0.0032	0.0
PNW76604.1	Mitochondrion	Membrane	0.0013	0.0028	0.0081	0.7097	0.1965	0.0298	0.0051	0.0152	0.0005	0.0311
PNW76002.1	Extracellular	Soluble	0.0004	0.0013	0.793	0.0042	0.0116	0.1363	0.0003	0.0008	0.0519	0.0002
PNW76542.1	Cell membrane	Membrane	0.022	0.005	0.0002	0.0828	0.8119	0.0299	0.0004	0.0109	0.0011	0.0357
PNW76184.1	Extracellular	Soluble	0.0	0.0	0.9938	0.0	0.0003	0.0036	0.0	0.0	0.0022	0.0
PNW76134.1	Cell membrane	Membrane	0.0	0.0	0.0481	0.0005	0.949	0.0014	0.0	0.0001	0.0008	0.0
PNW76973.1	Extracellular	Soluble	0.0004	0.0448	0.9491	0.0001	0.0046	0.0006	0.0	0.0	0.0003	0.0
PNW76873.1	Cell membrane	Membrane	0.0001	0.0003	0.004	0.0017	0.5704	0.0658	0.0004	0.0153	0.3414	0.0007
PNW76872.1	Cell membrane	Membrane	0.0001	0.0003	0.004	0.0016	0.6089	0.0708	0.0004	0.0169	0.2963	0.0007
PNW76776.1	Cell membrane	Membrane	0.0023	0.009	0.0143	0.0189	0.5399	0.2623	0.0018	0.0312	0.0635	0.0569
PNW76546.1	Extracellular	Soluble	0.0262	0.0219	0.6307	0.0077	0.2381	0.0329	0.0002	0.0028	0.0381	0.0014
PNW76516.1	Cell membrane	Membrane	0.0002	0.0001	0.0347	0.0005	0.9485	0.0139	0.0001	0.0019	0.0001	0.0
PNW75889.1	Cell membrane	Membrane	0.0	0.0	0.0	0.0015	0.9964	0.0013	0.0	0.0006	0.0001	0.0001
PNW76257.1	Mitochondrion	Membrane	0.0018	0.0095	0.1899	0.4951	0.1424	0.0235	0.1038	0.0077	0.0155	0.011
PNW76654.1	Cell membrane	Membrane	0.0278	0.0441	0.0002	0.1007	0.7667	0.0017	0.0024	0.0004	0.0062	0.0498
PNW76575.1	Cell membrane	Membrane	0.0007	0.0004	0.0006	0.0212	0.5579	0.1058	0.0053	0.0525	0.2502	0.0054
PNW76844.1	Cell membrane	Membrane	0.019	0.0074	0.2334	0.0307	0.4372	0.0401	0.0009	0.159	0.0722	0.0001
PNW76795.1	Nucleus	Membrane	0.6829	0.0883	0.0018	0.0046	0.2159	0.0006	0.0015	0.0021	0.0002	0.0021
PNW76445.1	Cell membrane	Membrane	0.0	0.0	0.0	0.0001	0.9972	0.0018	0.0	0.0004	0.0006	0.0
PNW76536.1	Cell membrane	Membrane	0.0205	0.0064	0.373	0.0386	0.5428	0.0056	0.0004	0.0118	0.0006	0.0003
PNW76361.1	Cell membrane	Membrane	0.0001	0.0	0.0003	0.0011	0.9324	0.0426	0.0025	0.0197	0.0013	0.0
PNW76146.1	Cell membrane	Membrane	0.0	0.0	0.0001	0.0001	0.9997	0.0001	0.0	0.0	0.0	0.0
PNW76868.1	Cell membrane	Membrane	0.0	0.0	0.0	0.0	0.9997	0.0002	0.0	0.0	0.0	0.0
PNW76961.1	Cell membrane	Membrane	0.0	0.0	0.0	0.0001	0.9998	0.0001	0.0	0.0	0.0	0.0
PNW76676.1	Cell membrane	Membrane	0.0071	0.0574	0.002	0.0653	0.5717	0.0463	0.009	0.0043	0.0963	0.1405
PNW76238.1	Cell membrane	Membrane	0.0231	0.0021	0.0	0.0066	0.9522	0.011	0.0004	0.002	0.0001	0.0024
PNW76432.1	Nucleus	Soluble	0.6141	0.3199	0.0006	0.0361	0.0288	0.0	0.0	0.0001	0.0003	0.0
PNW76055.1	Nucleus	Soluble	0.4093	0.2624	0.0009	0.2623	0.0164	0.0001	0.046	0.0003	0.0001	0.0022
PNW76433.1	Nucleus	Soluble	0.6193	0.3123	0.0005	0.0383	0.0291	0.0	0.0	0.0001	0.0003	0.0
PNW76237.1	Cell membrane	Membrane	0.0141	0.0008	0.0	0.0117	0.9655	0.0049	0.0005	0.0013	0.0001	0.0011
PNW76341.1	Cell membrane	Membrane	0.1085	0.0826	0.0005	0.0814	0.6223	0.0458	0.003	0.0129	0.006	0.0368
PNW76704.1	Cell membrane	Membrane	0.0078	0.0031	0.0	0.0117	0.9641	0.0026	0.0004	0.0011	0.0068	0.0025
PNW76854.1	Cell membrane	Membrane	0.0435	0.0094	0.0001	0.0195	0.902	0.0156	0.0012	0.0059	0.0004	0.0024
PNW76535.1	Cell membrane	Membrane	0.0001	0.0	0.0	0.0022	0.9901	0.0043	0.0002	0.0028	0.0001	0.0001
PNW75985.1	Cell membrane	Membrane	0.0	0.0	0.014	0.0007	0.9469	0.0267	0.0	0.0083	0.0033	0.0
PNW76842.1	Cell membrane	Membrane	0.0003	0.0001	0.0104	0.0032	0.9828	0.0021	0.0	0.0005	0.0002	0.0004
PNW76967.1	Cytoplasm	Soluble	0.3331	0.4011	0.0016	0.1093	0.1005	0.0011	0.04	0.0004	0.0001	0.0129
PNW76450.1	Cell membrane	Membrane	0.0	0.0	0.0	0.0035	0.8444	0.0586	0.0001	0.0124	0.0801	0.0008
PNW76698.1	Cell membrane	Membrane	0.001	0.0001	0.0104	0.0049	0.9575	0.0082	0.0002	0.0173	0.0003	0.0002
PNW76968.1	Cytoplasm	Soluble	0.3285	0.4646	0.0016	0.1044	0.0563	0.0013	0.0283	0.0004	0.0002	0.0145
PNW76287.1	Cell membrane	Membrane	0.0001	0.0	0.0	0.0005	0.9085	0.0607	0.0	0.0094	0.0206	0.0001
PNW76018.1	Cell membrane	Membrane	0.0	0.0	0.0	0.0001	0.9993	0.0004	0.0	0.0001	0.0001	0.0
PNW76026.1	Cell membrane	Membrane	0.0082	0.003	0.0976	0.0126	0.8102	0.0426	0.0001	0.0174	0.0075	0.0009
PNW76966.1	Cell membrane	Membrane	0.0794	0.0747	0.0005	0.0505	0.7852	0.0013	0.0061	0.0008	0.0001	0.0015
PNW76219.1	Cell membrane	Membrane	0.0286	0.0269	0.051	0.0332	0.8528	0.001	0.0024	0.0007	0.0	0.0034
PNW76112.1	Cell membrane	Membrane	0.1013	0.0836	0.0028	0.0094	0.7841	0.006	0.0012	0.0086	0.0007	0.0023
PNW76835.1	Cell membrane	Membrane	0.0402	0.105	0.0861	0.0614	0.6066	0.0418	0.0193	0.026	0.0086	0.0049
PNW75942.1	Cell membrane	Membrane	0.0332	0.0616	0.0003	0.0365	0.8391	0.0061	0.0037	0.0026	0.0118	0.0051
PNW75859.1	Cell membrane	Membrane	0.0087	0.0032	0.0001	0.0372	0.9219	0.0159	0.001	0.0076	0.0006	0.0039
PNW76752.1	Cytoplasm	Soluble	0.3571	0.5446	0.0011	0.0049	0.0482	0.0009	0.0001	0.0003	0.0001	0.0428
PNW76380.1	Cell membrane	Membrane	0.0262	0.0059	0.0	0.0272	0.9362	0.0016	0.0009	0.0019	0.0	0.0001
PNW76815.1	Cell membrane	Membrane	0.0253	0.0069	0.0035	0.0272	0.9131	0.0107	0.0004	0.0022	0.0006	0.01
PNW76743.1	Cell membrane	Membrane	0.0013	0.0	0.0	0.0006	0.9379	0.0465	0.0	0.0094	0.0041	0.0002
PNW76742.1	Cell membrane	Membrane	0.0013	0.0	0.0	0.0006	0.9383	0.0458	0.0	0.0094	0.0043	0.0002
PNW76864.1	Cell membrane	Membrane	0.2485	0.1832	0.0051	0.0542	0.4944	0.0049	0.0053	0.0011	0.0005	0.0027
PNW76865.1	Cell membrane	Membrane	0.2448	0.1834	0.0052	0.0539	0.498	0.005	0.0052	0.0012	0.0005	0.0028
PNW75943.1	Cell membrane	Membrane	0.1807	0.0524	0.0033	0.0165	0.7244	0.0092	0.0003	0.0056	0.0002	0.0075
PNW76541.1	Cell membrane	Membrane	0.0003	0.0	0.0	0.0007	0.959	0.0267	0.0	0.0114	0.0017	0.0001
PNW75954.1	Cell membrane	Membrane	0.0879	0.0675	0.0005	0.0098	0.8221	0.0066	0.0006	0.0022	0.0018	0.001
PNW76866.1	Cell membrane	Membrane	0.0888	0.1797	0.0006	0.0103	0.7155	0.0027	0.0005	0.0008	0.0003	0.0009
PNW76369.1	Cell membrane	Membrane	0.0	0.0	0.0	0.0	0.9981	0.0012	0.0	0.0001	0.0005	0.0
PNW76370.1	Cell membrane	Membrane	0.0	0.0	0.0	0.0	0.9981	0.0012	0.0	0.0001	0.0006	0.0
PNW76368.1	Cell membrane	Membrane	0.0	0.0	0.0	0.0	0.9981	0.0012	0.0	0.0001	0.0006	0.0
PNW76483.1	Cell membrane	Membrane	0.0007	0.0001	0.0	0.0012	0.9962	0.0011	0.0	0.0003	0.0002	0.0002
PNW76867.1	Cytoplasm	Soluble	0.0958	0.3848	0.1727	0.0185	0.1572	0.0106	0.0106	0.1434	0.0066	0.0
PNW76484.1	Cell membrane	Membrane	0.0008	0.0001	0.0	0.0013	0.9962	0.0011	0.0	0.0003	0.0002	0.0002
PNW76895.1	Extracellular	Soluble	0.0155	0.0536	0.8722	0.015	0.03	0.005	0.002	0.0018	0.005	0.0
PNW76595.1	Cell membrane	Membrane	0.2332	0.2798	0.0085	0.0015	0.4751	0.0003	0.0001	0.0002	0.0	0.0014
PNW76596.1	Cell membrane	Membrane	0.2332	0.2798	0.0085	0.0015	0.4751	0.0003	0.0001	0.0002	0.0	0.0014
PNW76508.1	Cytoplasm	Membrane	0.3045	0.3605	0.0003	0.0003	0.3328	0.0007	0.0	0.0001	0.0001	0.0007
PNW75974.1	Cell membrane	Membrane	0.0	0.0	0.0	0.0	0.9989	0.0008	0.0	0.0002	0.0001	0.0
PNW76310.1	Cell membrane	Membrane	0.0804	0.077	0.0019	0.0378	0.7947	0.0025	0.004	0.0008	0.0003	0.0006
PNW78082.1	Golgi apparatus	Membrane	0.0	0.0	0.0329	0.0088	0.0302	0.1588	0.0	0.7664	0.003	0.0
PNW77986.1	Mitochondrion	Membrane	0.0002	0.0029	0.2911	0.5459	0.0213	0.1168	0.0052	0.0075	0.0084	0.0007
PNW77645.1	Mitochondrion	Membrane	0.0008	0.0023	0.0231	0.9686	0.0014	0.0001	0.0011	0.0007	0.0003	0.0017
PNW78194.1	Mitochondrion	Soluble	0.1497	0.0644	0.0811	0.6921	0.0008	0.0	0.0116	0.0001	0.0001	0.0001
PNW78219.1	Endoplasmic reticulum	Membrane	0.0082	0.0031	0.0035	0.1034	0.2982	0.3906	0.004	0.1633	0.0188	0.0069
PNW78231.1	Mitochondrion	Membrane	0.002	0.0014	0.006	0.3862	0.1316	0.1492	0.2876	0.0204	0.0094	0.0063
PNW78001.1	Extracellular	Soluble	0.0	0.0	0.9999	0.0	0.0	0.0	0.0	0.0	0.0	0.0
PNW78251.1	Cell membrane	Membrane	0.0	0.0	0.0	0.0004	0.6784	0.1299	0.0001	0.1905	0.0006	0.0
PNW77653.1	Mitochondrion	Membrane	0.0002	0.001	0.0001	0.9498	0.0012	0.0028	0.0326	0.0003	0.0002	0.0118
PNW77979.1	Mitochondrion	Membrane	0.0038	0.0784	0.0041	0.8658	0.0013	0.0002	0.0166	0.0001	0.0004	0.0294
PNW77680.1	Endoplasmic reticulum	Membrane	0.0036	0.001	0.0	0.0054	0.0153	0.9594	0.0007	0.0107	0.0008	0.003
PNW77074.1	Mitochondrion	Membrane	0.0033	0.0088	0.0021	0.9074	0.0012	0.0468	0.0169	0.0027	0.0016	0.0092
PNW77482.1	Mitochondrion	Membrane	0.0	0.0004	0.0	0.6857	0.0006	0.0002	0.3112	0.0001	0.0001	0.0016
PNW77764.1	Mitochondrion	Membrane	0.0058	0.0151	0.0181	0.3509	0.3399	0.064	0.0811	0.0532	0.067	0.0049
PNW77093.1	Cell membrane	Membrane	0.0	0.0	0.001	0.17	0.5644	0.1255	0.0395	0.0382	0.0608	0.0006
PNW77937.1	Mitochondrion	Membrane	0.0085	0.0021	0.0008	0.7261	0.0549	0.0324	0.1372	0.0068	0.0034	0.0278
PNW77591.1	Cell membrane	Membrane	0.0003	0.0006	0.0034	0.0348	0.6287	0.0556	0.0132	0.0343	0.2235	0.0055
PNW78012.1	Mitochondrion	Membrane	0.0885	0.0301	0.0299	0.7465	0.0326	0.0042	0.0158	0.0022	0.0007	0.0495
PNW77379.1	Mitochondrion	Membrane	0.0002	0.001	0.0002	0.6076	0.0007	0.0004	0.3761	0.0	0.0001	0.0137
PNW77184.1	Cell membrane	Membrane	0.0001	0.0	0.0005	0.0091	0.4798	0.0975	0.001	0.1607	0.2512	0.0001
PNW78239.1	Extracellular	Soluble	0.0104	0.0218	0.3594	0.2471	0.1388	0.0161	0.0017	0.0087	0.1958	0.0003
PNW69872.1	Lysosome/Vacuole	Membrane	0.0	0.0	0.0	0.0048	0.2087	0.0746	0.0001	0.2982	0.4134	0.0001
PNW77037.1	Plastid	Membrane	0.0	0.0	0.0	0.0107	0.0007	0.0002	0.988	0.0	0.0002	0.0001
PNW77121.1	Golgi apparatus	Membrane	0.0025	0.0007	0.0509	0.0249	0.3081	0.1802	0.0021	0.4053	0.0238	0.0015
PNW77384.1	Mitochondrion	Membrane	0.0067	0.0514	0.0004	0.8272	0.0046	0.0094	0.0396	0.0125	0.0039	0.0444
PNW77395.1	Cell membrane	Membrane	0.0707	0.0013	0.0109	0.0984	0.6136	0.0772	0.0027	0.0969	0.0164	0.0119
PNW78010.1	Mitochondrion	Membrane	0.062	0.02	0.0088	0.801	0.0278	0.005	0.0181	0.0021	0.0007	0.0546
PNW77045.1	Mitochondrion	Membrane	0.0022	0.0132	0.0065	0.4693	0.0188	0.1883	0.0133	0.0074	0.0028	0.2784
PNW77794.1	Mitochondrion	Soluble	0.0884	0.1342	0.0182	0.6949	0.0036	0.0004	0.0092	0.0002	0.001	0.0499
PNW77608.1	Cell membrane	Membrane	0.0185	0.0158	0.2214	0.0391	0.438	0.0613	0.0267	0.0919	0.0837	0.0035
PNW77420.1	Mitochondrion	Membrane	0.0053	0.0205	0.0018	0.7162	0.0251	0.0174	0.0482	0.0013	0.0008	0.1634
PNW77417.1	Endoplasmic reticulum	Membrane	0.0034	0.0031	0.0	0.0449	0.0344	0.747	0.0005	0.0825	0.0047	0.0794
PNW77092.1	Plastid	Membrane	0.0	0.0	0.0	0.1078	0.008	0.0002	0.8832	0.0	0.0008	0.0
PNW77326.1	Peroxisome	Membrane	0.0091	0.0254	0.0002	0.3309	0.012	0.0269	0.0036	0.0002	0.0002	0.5914
PNW77143.1	Cell membrane	Membrane	0.0008	0.0001	0.0001	0.0008	0.5016	0.2657	0.0	0.2283	0.0027	0.0
PNW77711.1	Cell membrane	Membrane	0.0002	0.0005	0.0024	0.2139	0.5366	0.0109	0.1839	0.0045	0.0451	0.0021
PNW77738.1	Nucleus	Membrane	0.421	0.1077	0.0005	0.3459	0.0122	0.001	0.0916	0.001	0.0001	0.019
PNW77430.1	Peroxisome	Membrane	0.002	0.0182	0.0001	0.4026	0.002	0.0094	0.0086	0.0003	0.0003	0.5567
PNW77662.1	Mitochondrion	Membrane	0.0086	0.0457	0.0015	0.4229	0.0439	0.0319	0.1502	0.0017	0.0054	0.2881
PNW77998.1	Mitochondrion	Membrane	0.0081	0.0046	0.0053	0.6583	0.0642	0.0841	0.0915	0.0413	0.0036	0.0391
PNW77040.1	Endoplasmic reticulum	Membrane	0.0	0.0	0.0	0.0071	0.1937	0.45	0.0001	0.3121	0.0366	0.0005
PNW77179.1	Cell membrane	Membrane	0.0	0.0	0.0003	0.0306	0.4175	0.2056	0.0007	0.0866	0.2565	0.0021
PNW77091.1	Mitochondrion	Membrane	0.0027	0.0113	0.0274	0.518	0.0327	0.1412	0.108	0.0369	0.1119	0.0099
PNW77090.1	Mitochondrion	Membrane	0.0027	0.0113	0.0274	0.518	0.0327	0.1412	0.108	0.0369	0.1119	0.0099
PNW77486.1	Endoplasmic reticulum	Membrane	0.0076	0.0119	0.0003	0.344	0.0872	0.437	0.0203	0.0239	0.0164	0.0514
PNW78077.1	Cell membrane	Membrane	0.0133	0.0034	0.0	0.421	0.4814	0.002	0.0451	0.0007	0.0004	0.0328
PNW77793.1	Plastid	Membrane	0.0002	0.0044	0.002	0.2121	0.0047	0.0023	0.7244	0.0001	0.0022	0.0476
PNW78098.1	Extracellular	Soluble	0.1336	0.0667	0.3634	0.2788	0.0923	0.0347	0.0061	0.0097	0.0094	0.0055
PNW77744.1	Cell membrane	Membrane	0.0	0.0	0.0023	0.0098	0.967	0.0049	0.0018	0.0023	0.0118	0.0
PNW77200.1	Endoplasmic reticulum	Membrane	0.0095	0.0203	0.0052	0.0696	0.118	0.5694	0.0095	0.0346	0.0297	0.1343
PNW77028.1	Cell membrane	Membrane	0.0005	0.0	0.0018	0.001	0.9279	0.0529	0.0008	0.0098	0.0053	0.0
PNW77035.1	Extracellular	Soluble	0.0016	0.0072	0.4268	0.0357	0.0068	0.1876	0.1014	0.0062	0.2256	0.001
PNW77746.1	Extracellular	Soluble	0.0004	0.0019	0.8552	0.005	0.0059	0.0213	0.0014	0.0015	0.1073	0.0
PNW77621.1	Extracellular	Soluble	0.0003	0.0041	0.4745	0.0063	0.0337	0.1251	0.001	0.2009	0.154	0.0001
PNW77602.1	Mitochondrion	Membrane	0.0098	0.1443	0.0069	0.4371	0.0127	0.0226	0.122	0.0011	0.005	0.2385
PNW77607.1	Mitochondrion	Membrane	0.0119	0.1943	0.0165	0.3305	0.0226	0.0247	0.1205	0.0013	0.008	0.2698
PNW77936.1	Golgi apparatus	Membrane	0.0381	0.0434	0.0008	0.0419	0.122	0.2278	0.0221	0.482	0.0202	0.0017
PNW77922.1	Endoplasmic reticulum	Membrane	0.0037	0.008	0.0012	0.1036	0.3141	0.3263	0.0318	0.067	0.0551	0.0891
PNW78207.1	Mitochondrion	Membrane	0.0	0.0005	0.0005	0.8171	0.0222	0.0741	0.0032	0.001	0.0011	0.0803
PNW78206.1	Mitochondrion	Membrane	0.0	0.0005	0.0005	0.8171	0.0222	0.0741	0.0032	0.001	0.0011	0.0803
PNW77543.1	Endoplasmic reticulum	Membrane	0.0017	0.001	0.0006	0.0293	0.0459	0.6641	0.0007	0.2234	0.0219	0.0113
PNW77809.1	Cell membrane	Membrane	0.0001	0.0	0.0	0.0133	0.8892	0.019	0.0002	0.0116	0.0663	0.0003
PNW78063.1	Extracellular	Membrane	0.1436	0.0946	0.3221	0.084	0.3212	0.0065	0.0107	0.0114	0.0049	0.0009
PNW77088.1	Cell membrane	Membrane	0.0002	0.0	0.0002	0.0275	0.739	0.1225	0.0001	0.1006	0.0072	0.0026
PNW69876.1	Cell membrane	Membrane	0.0026	0.0024	0.0006	0.0237	0.4848	0.3796	0.002	0.045	0.0328	0.0265
PNW77714.1	Cell membrane	Membrane	0.0554	0.0073	0.0145	0.0218	0.8787	0.0111	0.0037	0.0044	0.0004	0.0027
PNW77239.1	Nucleus	Soluble	0.29	0.2483	0.0042	0.0563	0.13	0.0009	0.0065	0.0056	0.1447	0.1134
PNW77504.1	Extracellular	Soluble	0.0003	0.0018	0.6202	0.001	0.2267	0.0337	0.0	0.0034	0.1127	0.0
PNW77207.1	Extracellular	Soluble	0.0	0.0	0.9992	0.0	0.0	0.0001	0.0	0.0	0.0006	0.0
PNW77571.1	Cell membrane	Membrane	0.0004	0.0003	0.0937	0.007	0.6348	0.1256	0.0004	0.1226	0.0142	0.001
PNW77038.1	Cell membrane	Membrane	0.0001	0.0	0.0001	0.0185	0.7842	0.0942	0.0014	0.0292	0.0712	0.001
PNW78074.1	Extracellular	Soluble	0.0021	0.0145	0.9146	0.0429	0.0144	0.0065	0.0042	0.0	0.0008	0.0
PNW77171.1	Extracellular	Soluble	0.0047	0.0116	0.4786	0.237	0.1476	0.0621	0.0167	0.0242	0.0131	0.0043
PNW77795.1	Plastid	Membrane	0.0	0.0003	0.0001	0.1914	0.0129	0.0004	0.7789	0.0	0.006	0.01
PNW77710.1	Cell membrane	Membrane	0.0	0.0	0.0002	0.0026	0.9207	0.0139	0.0001	0.0028	0.0593	0.0004
PNW77699.1	Cell membrane	Membrane	0.0001	0.0001	0.0001	0.074	0.7203	0.0136	0.0069	0.0046	0.1784	0.002
PNW77968.1	Extracellular	Soluble	0.0002	0.0012	0.9265	0.0004	0.0037	0.0177	0.0004	0.0002	0.0498	0.0
PNW77966.1	Extracellular	Soluble	0.0	0.0	0.994	0.0	0.0	0.0016	0.0	0.0	0.0043	0.0
PNW77292.1	Mitochondrion	Membrane	0.0	0.0	0.0	0.9908	0.0	0.0	0.0088	0.0	0.0	0.0003
PNW77565.1	Mitochondrion	Membrane	0.0043	0.0626	0.2339	0.2951	0.0311	0.2189	0.1045	0.003	0.0079	0.0388
PNW77769.1	Cell membrane	Membrane	0.0289	0.0051	0.0009	0.0704	0.8329	0.0202	0.0053	0.0108	0.006	0.0195
PNW77829.1	Endoplasmic reticulum	Membrane	0.0009	0.0009	0.0003	0.0493	0.0545	0.7809	0.0002	0.0612	0.006	0.0458
PNW77828.1	Endoplasmic reticulum	Membrane	0.0009	0.0009	0.0003	0.0493	0.0545	0.7809	0.0002	0.0612	0.006	0.0458
PNW77946.1	Mitochondrion	Membrane	0.0001	0.0	0.0002	0.7399	0.1259	0.0005	0.1272	0.0001	0.0035	0.0026
PNW78154.1	Nucleus	Membrane	0.3026	0.0691	0.0013	0.0661	0.1326	0.0271	0.2983	0.0231	0.0044	0.0753
PNW77209.1	Endoplasmic reticulum	Membrane	0.0001	0.0058	0.0009	0.228	0.0441	0.5845	0.0543	0.0039	0.002	0.0764
PNW77203.1	Endoplasmic reticulum	Membrane	0.0002	0.0019	0.0003	0.0466	0.0431	0.8357	0.0102	0.0044	0.0012	0.0564
PNW77812.1	Mitochondrion	Membrane	0.0065	0.0196	0.0163	0.4474	0.2966	0.0187	0.0133	0.0009	0.0022	0.1785
PNW77624.1	Cell membrane	Membrane	0.0003	0.0003	0.0	0.0097	0.653	0.0455	0.0005	0.0187	0.2685	0.0035
PNW77533.1	Golgi apparatus	Membrane	0.0004	0.0002	0.0009	0.066	0.0463	0.0331	0.0375	0.8086	0.0065	0.0006
PNW77208.1	Endoplasmic reticulum	Membrane	0.0001	0.0165	0.0231	0.3048	0.0268	0.426	0.0511	0.0021	0.0143	0.1352
PNW77534.1	Golgi apparatus	Membrane	0.0004	0.0001	0.0009	0.0679	0.0402	0.0347	0.0388	0.811	0.0054	0.0006
PNW77109.1	Cell membrane	Membrane	0.0	0.0	0.004	0.004	0.6698	0.2106	0.0001	0.0218	0.0893	0.0004
PNW77787.1	Extracellular	Soluble	0.0	0.0012	0.9981	0.0001	0.0001	0.0001	0.0	0.0	0.0004	0.0
PNW77874.1	Cell membrane	Membrane	0.025	0.0056	0.0012	0.231	0.4256	0.186	0.0019	0.025	0.0016	0.0971
PNW77821.1	Extracellular	Soluble	0.0	0.0	0.9669	0.0001	0.0072	0.0038	0.0	0.0055	0.0165	0.0
PNW77673.1	Cell membrane	Membrane	0.0004	0.0001	0.0005	0.0079	0.9304	0.0353	0.0008	0.0059	0.017	0.0017
PNW77345.1	Cell membrane	Membrane	0.0007	0.0003	0.0	0.0033	0.8399	0.0304	0.0027	0.0133	0.1075	0.0019
PNW77799.1	Nucleus	Soluble	0.7503	0.243	0.0005	0.0017	0.0036	0.0	0.0001	0.0002	0.0	0.0006
PNW77759.1	Plastid	Membrane	0.0062	0.0099	0.0007	0.363	0.0065	0.0002	0.5376	0.0	0.0003	0.0756
PNW78064.1	Extracellular	Soluble	0.0691	0.0265	0.5592	0.0114	0.1066	0.1014	0.0027	0.0182	0.1049	0.0
PNW77575.1	Cell membrane	Membrane	0.0	0.0	0.0	0.002	0.7728	0.0142	0.0001	0.0098	0.2005	0.0007
PNW77238.1	Mitochondrion	Membrane	0.0001	0.0006	0.0003	0.9905	0.0003	0.0001	0.0064	0.0	0.0001	0.0016
PNW77278.1	Cell membrane	Membrane	0.0	0.0	0.0002	0.0002	0.9923	0.0039	0.0	0.0033	0.0001	0.0
PNW77944.1	Endoplasmic reticulum	Soluble	0.0003	0.0009	0.3129	0.0028	0.0061	0.5426	0.0002	0.0364	0.0974	0.0003
PNW77840.1	Extracellular	Soluble	0.0	0.0	0.9973	0.0	0.0003	0.0005	0.0	0.0002	0.0017	0.0
PNW77574.1	Cell membrane	Membrane	0.0	0.0	0.0	0.0023	0.8162	0.0112	0.0001	0.0078	0.1616	0.0008
PNW77418.1	Cell membrane	Membrane	0.003	0.0006	0.002	0.1487	0.6801	0.0286	0.0888	0.0097	0.0157	0.0228
PNW77328.1	Extracellular	Soluble	0.0	0.0001	0.7697	0.0001	0.0014	0.0799	0.0	0.0017	0.147	0.0
PNW77512.1	Endoplasmic reticulum	Membrane	0.0015	0.0014	0.002	0.0143	0.1911	0.4828	0.0003	0.154	0.1501	0.0026
PNW77798.1	Extracellular	Soluble	0.0001	0.001	0.9826	0.0008	0.0011	0.007	0.0	0.0	0.0074	0.0
PNW77116.1	Cell membrane	Membrane	0.0011	0.0015	0.0001	0.0031	0.58	0.0932	0.0084	0.0297	0.2772	0.0056
PNW77705.1	Cell membrane	Membrane	0.0004	0.0001	0.0006	0.0019	0.9013	0.0658	0.0	0.01	0.0191	0.0009
PNW77359.1	Cell membrane	Membrane	0.0	0.0	0.0	0.0022	0.7296	0.0102	0.0001	0.0089	0.2487	0.0004
PNW77360.1	Cell membrane	Membrane	0.0	0.0	0.0	0.0022	0.7296	0.0102	0.0001	0.0089	0.2487	0.0004
PNW77579.1	Cell membrane	Membrane	0.0	0.0	0.0	0.0008	0.9276	0.0034	0.0	0.0025	0.0656	0.0001
PNW78007.1	Golgi apparatus	Membrane	0.0	0.0	0.0026	0.0017	0.0057	0.0024	0.0	0.9851	0.0025	0.0
PNW77101.1	Extracellular	Soluble	0.0001	0.0001	0.9537	0.0003	0.0037	0.0074	0.0	0.0022	0.0324	0.0
PNW77712.1	Cell membrane	Membrane	0.0	0.0	0.0	0.0003	0.9703	0.0091	0.0	0.0033	0.017	0.0
PNW77258.1	Cell membrane	Membrane	0.0016	0.0001	0.0027	0.0071	0.743	0.1762	0.0021	0.0302	0.036	0.001
PNW77939.1	Cell membrane	Membrane	0.0001	0.0002	0.0001	0.021	0.563	0.0241	0.0027	0.0144	0.3721	0.0023
PNW77080.1	Extracellular	Soluble	0.0001	0.0004	0.9953	0.0001	0.0016	0.0017	0.0	0.0	0.0008	0.0
PNW77921.1	Cell membrane	Membrane	0.0	0.0	0.0	0.0011	0.9927	0.0033	0.0	0.0027	0.0001	0.0
PNW77423.1	Mitochondrion	Membrane	0.0229	0.0025	0.0002	0.5251	0.2817	0.0291	0.0242	0.0168	0.001	0.0964
PNW77817.1	Cell membrane	Membrane	0.0	0.0	0.0001	0.0006	0.9645	0.0295	0.0	0.0034	0.0019	0.0
PNW77818.1	Cell membrane	Membrane	0.0	0.0	0.0001	0.0007	0.9592	0.0333	0.0	0.0038	0.0028	0.0
PNW77902.1	Cell membrane	Membrane	0.0	0.0	0.0	0.0	0.9982	0.0005	0.0	0.0001	0.0012	0.0
PNW77903.1	Cell membrane	Membrane	0.0	0.0	0.0	0.0	0.9981	0.0005	0.0	0.0001	0.0013	0.0
PNW77097.1	Cytoplasm	Membrane	0.2011	0.2217	0.0036	0.0851	0.1899	0.098	0.0583	0.056	0.0293	0.0571
PNW77096.1	Cytoplasm	Membrane	0.2011	0.2217	0.0036	0.0851	0.1899	0.098	0.0583	0.056	0.0293	0.0571
PNW77387.1	Cell membrane	Membrane	0.0134	0.0018	0.0005	0.0282	0.9485	0.0024	0.0029	0.0013	0.0006	0.0005
PNW77539.1	Extracellular	Soluble	0.0008	0.0019	0.65	0.0062	0.2424	0.054	0.0005	0.0011	0.0423	0.0008
PNW77708.1	Cell membrane	Membrane	0.0	0.0	0.0502	0.0002	0.949	0.0004	0.0	0.0001	0.0	0.0
PNW77493.1	Mitochondrion	Membrane	0.0015	0.0025	0.001	0.6078	0.2155	0.0377	0.0212	0.0721	0.0159	0.0247
PNW77023.1	Extracellular	Soluble	0.0005	0.001	0.8948	0.0006	0.0527	0.0268	0.0	0.0029	0.0208	0.0
PNW77276.1	Cell membrane	Membrane	0.0353	0.008	0.0011	0.0323	0.9119	0.0026	0.001	0.0026	0.0001	0.0051
PNW77861.1	Cell membrane	Membrane	0.0007	0.0002	0.0	0.008	0.8142	0.0857	0.0596	0.0226	0.0078	0.0012
PNW77766.1	Cell membrane	Membrane	0.0634	0.13	0.0054	0.166	0.4212	0.0105	0.0172	0.0069	0.0063	0.1731
PNW78087.1	Nucleus	Soluble	0.8104	0.0997	0.0006	0.0645	0.0086	0.0003	0.0152	0.0003	0.0001	0.0003
PNW77049.1	Cell membrane	Membrane	0.0	0.0	0.0001	0.0001	0.9996	0.0002	0.0	0.0001	0.0	0.0
PNW77050.1	Cell membrane	Membrane	0.0	0.0	0.0001	0.0001	0.9996	0.0002	0.0	0.0001	0.0	0.0
PNW77862.1	Cell membrane	Membrane	0.0006	0.0001	0.0	0.0074	0.8333	0.0834	0.0442	0.0235	0.0065	0.0011
PNW77628.1	Cell membrane	Membrane	0.0	0.0002	0.0003	0.0044	0.7387	0.0587	0.0005	0.016	0.177	0.0042
PNW77507.1	Cell membrane	Membrane	0.0187	0.0585	0.0012	0.0408	0.5331	0.2002	0.0085	0.0286	0.0718	0.0386
PNW77626.1	Cell membrane	Membrane	0.0	0.0001	0.0001	0.0023	0.7623	0.0486	0.0001	0.0117	0.173	0.0018
PNW77627.1	Cell membrane	Membrane	0.0	0.0001	0.0001	0.0023	0.7623	0.0486	0.0001	0.0117	0.173	0.0018
PNW77777.1	Cell membrane	Membrane	0.2194	0.0639	0.0019	0.208	0.3745	0.0238	0.0249	0.0228	0.0022	0.0584
PNW77813.1	Cell membrane	Membrane	0.0	0.0	0.0	0.0002	0.9778	0.0072	0.0	0.0017	0.0131	0.0
PNW78047.1	Cell membrane	Membrane	0.0002	0.0	0.0	0.0059	0.9779	0.0112	0.0008	0.0023	0.0011	0.0007
PNW77160.1	Cell membrane	Membrane	0.0201	0.0664	0.0053	0.1614	0.4397	0.0114	0.0221	0.0012	0.0312	0.2412
PNW77158.1	Cell membrane	Membrane	0.0	0.0	0.0	0.0	0.9999	0.0001	0.0	0.0	0.0	0.0
PNW78073.1	Cell membrane	Membrane	0.0	0.0	0.0003	0.0008	0.9858	0.0118	0.0	0.0007	0.0005	0.0
PNW77762.1	Cytoplasm	Soluble	0.1814	0.6349	0.0009	0.0403	0.0817	0.0041	0.0028	0.001	0.002	0.0508
PNW78138.1	Extracellular	Soluble	0.0438	0.0479	0.5676	0.0069	0.1615	0.0937	0.0004	0.0424	0.0355	0.0003
PNW77600.1	Cell membrane	Membrane	0.0	0.0	0.0	0.0	0.9993	0.0004	0.0	0.0001	0.0002	0.0
PNW77551.1	Cell membrane	Membrane	0.0169	0.0176	0.029	0.0323	0.8242	0.0291	0.0194	0.0221	0.0067	0.0025
PNW77102.1	Mitochondrion	Membrane	0.0001	0.0003	0.0078	0.9276	0.043	0.0021	0.0148	0.0006	0.001	0.0028
PNW77850.1	Cell membrane	Membrane	0.0206	0.0024	0.001	0.0449	0.8975	0.0016	0.0291	0.0006	0.0001	0.0021
PNW78053.1	Cell membrane	Membrane	0.0	0.0	0.05	0.0004	0.9488	0.0005	0.0	0.0002	0.0001	0.0
PNW77974.1	Cell membrane	Membrane	0.0	0.0	0.0	0.0005	0.9886	0.0043	0.0	0.0004	0.0061	0.0001
PNW77656.1	Cell membrane	Membrane	0.0223	0.002	0.0001	0.0137	0.8619	0.0806	0.0002	0.004	0.0002	0.015
PNW77513.1	Endoplasmic reticulum	Soluble	0.0041	0.0044	0.173	0.0252	0.0463	0.6744	0.006	0.0047	0.0615	0.0002
PNW77161.1	Plastid	Membrane	0.0071	0.0146	0.0026	0.3723	0.0965	0.0013	0.45	0.0005	0.0019	0.0531
PNW77459.1	Cell membrane	Membrane	0.0012	0.0001	0.0	0.0112	0.9297	0.0471	0.0001	0.0047	0.0005	0.0053
PNW77655.1	Cell membrane	Membrane	0.0009	0.0002	0.0014	0.0066	0.9845	0.0015	0.0	0.0002	0.0025	0.0023
PNW77055.1	Cell membrane	Membrane	0.0282	0.0416	0.0235	0.0191	0.6434	0.0783	0.0081	0.0393	0.1099	0.0085
PNW77760.1	Cell membrane	Membrane	0.0946	0.1818	0.0049	0.0371	0.6254	0.0137	0.0071	0.0087	0.0027	0.0241
PNW77063.1	Cell membrane	Membrane	0.0006	0.0001	0.0	0.0042	0.9926	0.0017	0.0	0.0002	0.0002	0.0004
PNW77461.1	Cell membrane	Membrane	0.0053	0.0014	0.0001	0.0246	0.8947	0.0524	0.0018	0.0032	0.001	0.0154
PNW77056.1	Cell membrane	Membrane	0.0002	0.0	0.0	0.0005	0.9877	0.0106	0.0	0.0006	0.0004	0.0001
PNW77912.1	Cell membrane	Membrane	0.0	0.0	0.0	0.0002	0.9708	0.0218	0.0	0.0032	0.004	0.0
PNW77073.1	Cell membrane	Membrane	0.2262	0.2877	0.0035	0.0072	0.4527	0.0028	0.0001	0.0018	0.0003	0.0175
PNW77583.1	Cell membrane	Membrane	0.0029	0.0006	0.0079	0.0135	0.9573	0.0125	0.0003	0.0016	0.0018	0.0017
PNW77997.1	Cell membrane	Membrane	0.0	0.0	0.0	0.0001	0.9685	0.0258	0.0	0.0052	0.0003	0.0
PNW78065.1	Cell membrane	Membrane	0.0	0.0	0.0002	0.0001	0.9949	0.0032	0.0	0.0012	0.0004	0.0
PNW77234.1	Cell membrane	Membrane	0.0488	0.0259	0.0064	0.0355	0.8655	0.0028	0.0043	0.0005	0.0004	0.0099
PNW77865.1	Cell membrane	Membrane	0.0371	0.0249	0.0005	0.0571	0.8238	0.0341	0.002	0.0122	0.0008	0.0075
PNW77877.1	Cell membrane	Membrane	0.0319	0.0183	0.0217	0.0147	0.5362	0.0258	0.0002	0.3342	0.0108	0.0063
PNW77233.1	Cell membrane	Membrane	0.0675	0.2304	0.0071	0.0092	0.6545	0.0058	0.0009	0.0014	0.0013	0.0219
PNW77084.1	Nucleus	Soluble	0.5454	0.4461	0.0	0.0	0.0084	0.0	0.0	0.0001	0.0	0.0
PNW77085.1	Nucleus	Soluble	0.5454	0.4461	0.0	0.0	0.0084	0.0	0.0	0.0001	0.0	0.0
PNW77603.1	Nucleus	Soluble	0.5052	0.4269	0.0009	0.0184	0.0374	0.0008	0.0011	0.0003	0.0001	0.0089
PNW69890.1	Cell membrane	Membrane	0.0	0.0	0.0817	0.0001	0.9108	0.0055	0.0	0.0015	0.0003	0.0
PNW77596.1	Cell membrane	Membrane	0.0064	0.0004	0.0526	0.0038	0.7765	0.0888	0.0	0.0661	0.0051	0.0003
PNW69889.1	Cell membrane	Membrane	0.0	0.0	0.0319	0.0001	0.966	0.0013	0.0	0.0005	0.0001	0.0
PNW77392.1	Cell membrane	Membrane	0.0	0.0	0.0	0.0003	0.9205	0.0434	0.0	0.0134	0.0223	0.0
PNW77327.1	Cell membrane	Membrane	0.0072	0.0032	0.0002	0.0036	0.9002	0.0204	0.0002	0.0636	0.0014	0.0001
PNW77156.1	Cytoplasm	Soluble	0.1552	0.8037	0.0011	0.0036	0.0259	0.0008	0.0005	0.0003	0.0006	0.0083
PNW77340.1	Cell membrane	Membrane	0.0224	0.0176	0.0003	0.0116	0.9275	0.0091	0.0014	0.0091	0.0008	0.0002
PNW78114.1	Cell membrane	Membrane	0.0115	0.0073	0.0003	0.0372	0.9357	0.0019	0.001	0.0007	0.0003	0.0042
PNW77341.1	Cell membrane	Membrane	0.0276	0.0211	0.0004	0.0128	0.9165	0.0095	0.0016	0.0094	0.0008	0.0003
PNW77165.1	Cell membrane	Membrane	0.001	0.0002	0.001	0.0053	0.9902	0.0007	0.0	0.0011	0.0001	0.0003
PNW78084.1	Cell membrane	Membrane	0.0079	0.0028	0.0664	0.0078	0.875	0.0147	0.0	0.0225	0.002	0.001
PNW78029.1	Cell membrane	Membrane	0.1503	0.0685	0.0014	0.0036	0.7528	0.0098	0.0001	0.0087	0.001	0.0039
PNW78137.1	Cytoplasm	Soluble	0.2492	0.6927	0.0015	0.0017	0.046	0.0004	0.0	0.0004	0.0002	0.0079
PNW77172.1	Cell membrane	Membrane	0.0167	0.0188	0.1286	0.0119	0.6702	0.0119	0.0002	0.0978	0.0431	0.0008
PNW77695.1	Cell membrane	Membrane	0.0001	0.0	0.1129	0.0001	0.8818	0.0037	0.0	0.0007	0.0007	0.0
PNW77025.1	Cell membrane	Membrane	0.1822	0.261	0.0047	0.0028	0.5396	0.0039	0.0002	0.003	0.0004	0.0022
PNW77282.1	Cell membrane	Membrane	0.0	0.0	0.0	0.0	0.9653	0.0295	0.0	0.0042	0.001	0.0
PNW77026.1	Cell membrane	Membrane	0.1678	0.2057	0.0052	0.0082	0.6041	0.0033	0.0004	0.0018	0.0006	0.0028
PNW77824.1	Cell membrane	Membrane	0.1397	0.0934	0.0004	0.0063	0.7388	0.0137	0.0003	0.005	0.0011	0.0014
PNW77370.1	Cell membrane	Membrane	0.0353	0.0244	0.3083	0.0106	0.6018	0.0137	0.0005	0.0047	0.0006	0.0001
PNW77371.1	Cell membrane	Membrane	0.0353	0.0244	0.3083	0.0106	0.6018	0.0137	0.0005	0.0047	0.0006	0.0001
PNW77931.1	Cell membrane	Membrane	0.0	0.0	0.0	0.0	0.9975	0.0019	0.0	0.0003	0.0002	0.0
PNW77785.1	Cell membrane	Membrane	0.0355	0.1503	0.0037	0.0294	0.5272	0.046	0.0048	0.0084	0.0572	0.1375
PNW77932.1	Cell membrane	Membrane	0.0048	0.0008	0.0	0.0037	0.9456	0.0353	0.0001	0.0073	0.0007	0.0017
PNW77851.1	Cell membrane	Membrane	0.0969	0.0439	0.001	0.0284	0.825	0.0014	0.0008	0.0006	0.0003	0.0018
PNW77231.1	Cell membrane	Membrane	0.002	0.0004	0.0	0.0029	0.9801	0.0113	0.0001	0.0018	0.0005	0.0009
PNW77750.1	Cell membrane	Membrane	0.0627	0.0569	0.0014	0.0163	0.8581	0.0018	0.0012	0.0005	0.0008	0.0003
PNW77362.1	Cytoplasm	Soluble	0.2803	0.5255	0.0003	0.0003	0.1885	0.0018	0.0	0.0024	0.0002	0.0006
PNW77095.1	Cell membrane	Membrane	0.0	0.0	0.0	0.0	0.9992	0.0006	0.0	0.0001	0.0	0.0
PNW77623.1	Cell membrane	Membrane	0.001	0.0001	0.0	0.0017	0.9935	0.0029	0.0	0.0004	0.0004	0.0001
PNW77671.1	Cytoplasm	Soluble	0.2494	0.7406	0.0006	0.0	0.0086	0.0	0.0	0.0001	0.0	0.0006
PNW77454.1	Cell membrane	Membrane	0.0088	0.0016	0.0187	0.0059	0.9608	0.0028	0.0004	0.001	0.0	0.0
PNW78240.1	Cell membrane	Membrane	0.0379	0.0676	0.0094	0.0197	0.8452	0.0054	0.0006	0.001	0.0002	0.0131
PNW77443.1	Extracellular	Soluble	0.0	0.0006	0.9937	0.0002	0.0008	0.0034	0.0	0.0	0.0012	0.0
PNW77444.1	Extracellular	Soluble	0.0	0.0006	0.9937	0.0002	0.0008	0.0034	0.0	0.0	0.0012	0.0
PNW79076.1	Extracellular	Soluble	0.0073	0.012	0.4504	0.2036	0.0085	0.0085	0.0005	0.2827	0.0224	0.0041
PNW70013.1	Mitochondrion	Membrane	0.0058	0.0154	0.0717	0.8406	0.0104	0.0005	0.0412	0.0005	0.0001	0.0138
PNW78851.1	Endoplasmic reticulum	Membrane	0.0002	0.0007	0.0929	0.1518	0.0237	0.5281	0.0012	0.1849	0.0145	0.0021
PNW78314.1	Mitochondrion	Membrane	0.0022	0.0081	0.0098	0.8222	0.0088	0.1033	0.0037	0.0246	0.0021	0.0152
PNW78740.1	Endoplasmic reticulum	Membrane	0.0024	0.0001	0.0	0.0063	0.2481	0.6351	0.0004	0.0899	0.0165	0.0011
PNW78445.1	Plastid	Membrane	0.0015	0.0163	0.0251	0.234	0.1272	0.0838	0.3406	0.0066	0.0634	0.1016
PNW78752.1	Extracellular	Soluble	0.0	0.0011	0.2947	0.1421	0.0824	0.0577	0.1345	0.0025	0.2848	0.0001
PNW78333.1	Cell membrane	Membrane	0.0014	0.0011	0.0269	0.0529	0.4634	0.1487	0.2105	0.0461	0.0477	0.0012
PNW78719.1	Mitochondrion	Membrane	0.0	0.0003	0.0006	0.8346	0.0337	0.0365	0.0722	0.0049	0.0028	0.0143
PNW78550.1	Cell membrane	Membrane	0.002	0.0002	0.0082	0.0125	0.896	0.0298	0.001	0.0302	0.0201	0.0001
PNW79046.1	Endoplasmic reticulum	Membrane	0.003	0.0042	0.0	0.2662	0.0147	0.5845	0.0018	0.057	0.0012	0.0673
PNW78632.1	Golgi apparatus	Membrane	0.0003	0.0001	0.0	0.0583	0.1189	0.3994	0.0005	0.4124	0.001	0.0091
PNW78319.1	Mitochondrion	Membrane	0.0667	0.0271	0.0238	0.3522	0.085	0.0343	0.024	0.3228	0.0208	0.0434
PNW70018.1	Lysosome/Vacuole	Membrane	0.0	0.0001	0.1788	0.0145	0.3011	0.1393	0.0018	0.0112	0.3528	0.0004
PNW78794.1	Endoplasmic reticulum	Membrane	0.0068	0.0141	0.0027	0.2047	0.1899	0.2866	0.013	0.0716	0.0654	0.1451
PNW78793.1	Endoplasmic reticulum	Membrane	0.0068	0.0141	0.0027	0.2047	0.1899	0.2866	0.013	0.0716	0.0654	0.1451
PNW70118.1	Cell membrane	Membrane	0.0037	0.0015	0.014	0.0143	0.6264	0.1329	0.1322	0.0497	0.0205	0.0049
PNW70078.1	Peroxisome	Soluble	0.0013	0.3377	0.0005	0.0478	0.0039	0.0062	0.0909	0.0002	0.0683	0.4431
PNW78898.1	Mitochondrion	Membrane	0.0003	0.0012	0.0002	0.5538	0.0022	0.0013	0.4238	0.0001	0.0005	0.0167
PNW69979.1	Cell membrane	Membrane	0.0	0.0	0.0	0.0015	0.4446	0.216	0.0	0.1479	0.1899	0.0
PNW78710.1	Endoplasmic reticulum	Membrane	0.0003	0.0012	0.0003	0.2835	0.2087	0.3659	0.0867	0.0061	0.0013	0.0461
PNW70031.1	Cell membrane	Membrane	0.0	0.0	0.0	0.002	0.5877	0.1239	0.0001	0.116	0.17	0.0001
PNW70032.1	Cell membrane	Membrane	0.0	0.0	0.0	0.0016	0.5493	0.0953	0.0001	0.1153	0.2383	0.0001
PNW69975.1	Cell membrane	Membrane	0.0	0.0	0.0	0.006	0.4197	0.198	0.0005	0.1387	0.2366	0.0003
PNW69981.1	Cell membrane	Membrane	0.0	0.0	0.0	0.0032	0.4916	0.1962	0.0002	0.142	0.1664	0.0002
PNW78760.1	Mitochondrion	Membrane	0.0009	0.0263	0.0034	0.6849	0.0164	0.0463	0.0309	0.0059	0.0076	0.1774
PNW78305.1	Cell membrane	Membrane	0.0021	0.0002	0.0	0.0074	0.5674	0.1468	0.0004	0.138	0.1368	0.0008
PNW78635.1	Mitochondrion	Membrane	0.0014	0.0032	0.0006	0.6216	0.0827	0.0686	0.0015	0.0063	0.003	0.2111
PNW78847.1	Cell membrane	Membrane	0.0002	0.0011	0.001	0.2209	0.4657	0.053	0.0315	0.0066	0.1782	0.0418
PNW70073.1	Mitochondrion	Membrane	0.0001	0.0001	0.0039	0.7178	0.2065	0.0222	0.0348	0.003	0.0078	0.0037
PNW78384.1	Mitochondrion	Membrane	0.0002	0.005	0.0006	0.705	0.0411	0.078	0.0161	0.004	0.0223	0.1277
PNW78551.1	Endoplasmic reticulum	Soluble	0.0011	0.0046	0.2798	0.0045	0.0717	0.3237	0.0116	0.0607	0.2414	0.001
PNW78693.1	Extracellular	Soluble	0.0002	0.0048	0.8537	0.0318	0.0022	0.03	0.0006	0.0004	0.0752	0.0011
PNW78692.1	Extracellular	Soluble	0.0002	0.0048	0.8537	0.0318	0.0022	0.03	0.0006	0.0004	0.0752	0.0011
PNW78361.1	Endoplasmic reticulum	Membrane	0.0012	0.0016	0.0	0.0366	0.004	0.8952	0.0026	0.0144	0.0007	0.0438
PNW78312.1	Extracellular	Soluble	0.0083	0.0808	0.8451	0.0164	0.0449	0.0005	0.0002	0.0004	0.0032	0.0
PNW78691.1	Extracellular	Soluble	0.0005	0.0031	0.6058	0.0593	0.0258	0.1815	0.0023	0.0353	0.0845	0.002
PNW70147.1	Endoplasmic reticulum	Membrane	0.0001	0.0	0.0001	0.0048	0.0169	0.8407	0.0001	0.132	0.0043	0.001
PNW70088.1	Extracellular	Soluble	0.0001	0.0026	0.9948	0.0003	0.0002	0.0016	0.0	0.0	0.0003	0.0
PNW70089.1	Extracellular	Soluble	0.0001	0.0026	0.9948	0.0003	0.0002	0.0016	0.0	0.0	0.0003	0.0
PNW78415.1	Cell membrane	Membrane	0.3405	0.1027	0.0839	0.0108	0.4303	0.0012	0.0002	0.0298	0.0006	0.0001
PNW70102.1	Cell membrane	Membrane	0.0099	0.0011	0.0056	0.0926	0.6072	0.0104	0.2519	0.0058	0.0046	0.0109
PNW79142.1	Extracellular	Soluble	0.0024	0.0052	0.5077	0.0225	0.0932	0.0291	0.0016	0.0931	0.2452	0.0
PNW69960.1	Extracellular	Soluble	0.0021	0.0058	0.982	0.0042	0.0016	0.0035	0.0001	0.0002	0.0005	0.0
PNW78832.1	Extracellular	Soluble	0.0	0.0001	0.9982	0.0003	0.0004	0.0003	0.0	0.0001	0.0006	0.0
PNW78861.1	Cell membrane	Membrane	0.0003	0.0014	0.0255	0.0067	0.6467	0.1333	0.0007	0.014	0.1705	0.0008
PNW78342.1	Endoplasmic reticulum	Membrane	0.0001	0.0	0.0	0.0044	0.0396	0.891	0.0001	0.0501	0.0104	0.0044
PNW70096.1	Endoplasmic reticulum	Membrane	0.0001	0.0002	0.0002	0.085	0.0256	0.8195	0.0005	0.0574	0.0005	0.011
PNW78297.1	Cell membrane	Membrane	0.0004	0.0001	0.0	0.1337	0.7371	0.0475	0.0497	0.0271	0.0028	0.0015
PNW70027.1	Golgi apparatus	Membrane	0.0001	0.0001	0.0001	0.0035	0.2379	0.1959	0.0001	0.3663	0.1954	0.0007
PNW70127.1	Cell membrane	Membrane	0.0003	0.0001	0.0003	0.003	0.4461	0.3542	0.0003	0.1498	0.0446	0.0013
PNW79102.1	Cell membrane	Membrane	0.0201	0.0024	0.0017	0.0345	0.6645	0.2161	0.0016	0.0448	0.0055	0.0088
PNW79016.1	Cell membrane	Membrane	0.0	0.0	0.0	0.0002	0.9547	0.027	0.0	0.0142	0.0039	0.0
PNW70040.1	Extracellular	Soluble	0.0002	0.0006	0.8538	0.0071	0.0341	0.052	0.0004	0.0023	0.0495	0.0
PNW78856.1	Endoplasmic reticulum	Membrane	0.0001	0.0002	0.0039	0.0225	0.0319	0.937	0.0012	0.0018	0.0001	0.0014
PNW78709.1	Cell membrane	Membrane	0.0001	0.0	0.0015	0.0003	0.8056	0.0717	0.0	0.0819	0.0389	0.0
PNW78690.1	Endoplasmic reticulum	Membrane	0.0	0.0	0.0	0.0038	0.0371	0.8716	0.0002	0.0805	0.0056	0.0013
PNW78552.1	Endoplasmic reticulum	Membrane	0.0003	0.0001	0.0	0.0078	0.3818	0.4913	0.0001	0.0741	0.0433	0.0013
PNW79030.1	Mitochondrion	Membrane	0.0107	0.0041	0.0003	0.6417	0.1066	0.0363	0.1291	0.0082	0.0075	0.0555
PNW79095.1	Endoplasmic reticulum	Membrane	0.0004	0.0002	0.0	0.0028	0.0988	0.6565	0.0001	0.1725	0.0669	0.0018
PNW70028.1	Mitochondrion	Membrane	0.0001	0.0037	0.0014	0.6013	0.0384	0.0212	0.0055	0.0006	0.0026	0.3253
PNW78932.1	Mitochondrion	Membrane	0.0003	0.0002	0.0128	0.569	0.2307	0.0084	0.1483	0.0064	0.0208	0.0032
PNW70164.1	Extracellular	Membrane	0.0007	0.0039	0.3195	0.0141	0.2717	0.2757	0.0035	0.0036	0.1054	0.0017
PNW78370.1	Cell membrane	Soluble	0.0001	0.0001	0.2586	0.0093	0.3431	0.0765	0.0003	0.04	0.2715	0.0005
PNW70150.1	Cell membrane	Membrane	0.0001	0.0001	0.0419	0.0008	0.6604	0.2762	0.0002	0.015	0.0053	0.0001
PNW78476.1	Mitochondrion	Membrane	0.0295	0.0273	0.0071	0.6474	0.0033	0.0053	0.2411	0.0018	0.0014	0.0359
PNW79129.1	Mitochondrion	Membrane	0.0	0.0001	0.0011	0.8297	0.0713	0.043	0.0347	0.0066	0.0076	0.0059
PNW79140.1	Extracellular	Soluble	0.0303	0.0007	0.7867	0.0015	0.0756	0.0246	0.0	0.0363	0.0443	0.0
PNW78845.1	Cell membrane	Membrane	0.0003	0.0008	0.1573	0.0158	0.5955	0.1458	0.0026	0.0165	0.0639	0.0013
PNW78846.1	Cell membrane	Membrane	0.0004	0.0006	0.1373	0.0194	0.6181	0.1459	0.0033	0.0196	0.0539	0.0015
PNW78931.1	Endoplasmic reticulum	Membrane	0.0434	0.0411	0.0016	0.0711	0.0992	0.5041	0.0118	0.1017	0.0707	0.0552
PNW78513.1	Cell membrane	Membrane	0.0002	0.0	0.0001	0.0014	0.77	0.0369	0.0	0.1793	0.012	0.0001
PNW70137.1	Endoplasmic reticulum	Membrane	0.0001	0.0	0.0	0.0058	0.0184	0.6812	0.0002	0.2874	0.0058	0.001
PNW78566.1	Mitochondrion	Membrane	0.0128	0.0047	0.001	0.7627	0.1162	0.0092	0.0165	0.0017	0.0019	0.0732
PNW70072.1	Cell membrane	Membrane	0.0028	0.0009	0.0001	0.0461	0.5754	0.3239	0.0004	0.0269	0.0045	0.019
PNW78565.1	Mitochondrion	Membrane	0.0132	0.0047	0.001	0.7572	0.1204	0.01	0.0159	0.0019	0.0018	0.0737
PNW78791.1	Endoplasmic reticulum	Membrane	0.0005	0.0005	0.0	0.1209	0.2249	0.5123	0.0012	0.0084	0.0036	0.1275
PNW70042.1	Cell membrane	Membrane	0.0001	0.0	0.0	0.0028	0.9054	0.0108	0.0001	0.0062	0.0742	0.0003
PNW78440.1	Plastid	Membrane	0.0012	0.0022	0.0026	0.1746	0.1145	0.1887	0.4353	0.0105	0.0207	0.0497
PNW70114.1	Cell membrane	Membrane	0.0004	0.0003	0.0003	0.0306	0.5436	0.2113	0.0012	0.0597	0.1485	0.0041
PNW78469.1	Plastid	Membrane	0.0007	0.0007	0.0014	0.1272	0.1037	0.0089	0.7467	0.0027	0.0028	0.0052
PNW78739.1	Mitochondrion	Membrane	0.0009	0.0151	0.0216	0.351	0.1077	0.2502	0.0552	0.0125	0.0959	0.09
PNW78561.1	Extracellular	Soluble	0.0002	0.0008	0.9701	0.0008	0.0099	0.0045	0.0001	0.0013	0.0123	0.0
PNW78684.1	Extracellular	Soluble	0.0	0.0001	0.992	0.0001	0.0005	0.0022	0.0	0.0	0.0052	0.0
PNW78934.1	Mitochondrion	Membrane	0.0909	0.0027	0.0027	0.515	0.3421	0.0029	0.0095	0.0075	0.0001	0.0267
PNW78685.1	Extracellular	Soluble	0.0	0.0001	0.9947	0.0	0.0002	0.0014	0.0	0.0	0.0034	0.0
PNW79055.1	Cell membrane	Membrane	0.0	0.0	0.0002	0.0214	0.3852	0.1968	0.0002	0.1399	0.2539	0.0023
PNW78838.1	Extracellular	Soluble	0.0001	0.0057	0.8637	0.0646	0.0052	0.0241	0.0055	0.0002	0.021	0.01
PNW78724.1	Extracellular	Soluble	0.0001	0.0003	0.8676	0.0002	0.0031	0.0324	0.0	0.0018	0.0946	0.0
PNW78300.1	Plastid	Membrane	0.0036	0.0013	0.0	0.3556	0.0083	0.0014	0.6243	0.0005	0.0015	0.0034
PNW79113.1	Cell membrane	Membrane	0.0144	0.0055	0.0209	0.0325	0.8403	0.0257	0.0027	0.0044	0.0339	0.0198
PNW78717.1	Mitochondrion	Membrane	0.0019	0.0173	0.0001	0.7723	0.0078	0.0011	0.0095	0.0	0.0003	0.1898
PNW78418.1	Golgi apparatus	Membrane	0.0	0.0	0.0005	0.0029	0.0703	0.1324	0.0038	0.7127	0.0772	0.0002
PNW78499.1	Cell membrane	Membrane	0.0002	0.0007	0.0001	0.1512	0.535	0.0117	0.0842	0.0081	0.1932	0.0156
PNW78580.1	Extracellular	Soluble	0.0001	0.0003	0.9783	0.0005	0.0137	0.0008	0.0	0.0003	0.006	0.0
PNW78581.1	Extracellular	Soluble	0.0001	0.0003	0.9783	0.0005	0.0137	0.0008	0.0	0.0003	0.006	0.0
PNW70146.1	Cell membrane	Membrane	0.0002	0.0002	0.0002	0.0388	0.4264	0.0539	0.0022	0.0576	0.4185	0.0021
PNW78535.1	Cell membrane	Membrane	0.0011	0.0005	0.0084	0.3371	0.5268	0.0362	0.062	0.0049	0.0064	0.0166
PNW78481.1	Plastid	Membrane	0.0007	0.0003	0.0014	0.2626	0.04	0.0187	0.6644	0.0056	0.0018	0.0046
PNW78962.1	Mitochondrion	Membrane	0.1364	0.1415	0.0025	0.3238	0.1659	0.0085	0.0198	0.008	0.0005	0.1931
PNW78402.1	Extracellular	Soluble	0.0016	0.0095	0.9509	0.0275	0.0065	0.0005	0.0013	0.0003	0.0018	0.0
PNW78606.1	Mitochondrion	Membrane	0.0094	0.0016	0.0554	0.4056	0.3693	0.0575	0.0005	0.0777	0.0051	0.018
PNW78515.1	Peroxisome	Membrane	0.002	0.0032	0.0001	0.3942	0.0888	0.0799	0.014	0.003	0.0011	0.4138
PNW78997.1	Endoplasmic reticulum	Membrane	0.0003	0.0003	0.0006	0.0778	0.0304	0.8617	0.0028	0.0121	0.0003	0.0138
PNW70093.1	Cell membrane	Membrane	0.0006	0.0003	0.0011	0.0246	0.6144	0.1782	0.003	0.1195	0.0541	0.0041
PNW78475.1	Cell membrane	Membrane	0.0	0.0	0.0	0.0009	0.8307	0.0101	0.0001	0.0077	0.1504	0.0001
PNW78764.1	Cell membrane	Membrane	0.0002	0.0001	0.0033	0.083	0.4944	0.0253	0.1016	0.0148	0.2762	0.0011
PNW78612.1	Endoplasmic reticulum	Membrane	0.0002	0.0001	0.0007	0.0064	0.1828	0.4543	0.0002	0.2488	0.1056	0.0009
PNW78775.1	Golgi apparatus	Membrane	0.0017	0.0023	0.004	0.0363	0.0352	0.0373	0.0049	0.8599	0.0178	0.0004
PNW78757.1	Mitochondrion	Membrane	0.0084	0.0285	0.0005	0.4607	0.079	0.0423	0.0024	0.0028	0.0053	0.3701
PNW79108.1	Lysosome/Vacuole	Soluble	0.0	0.0001	0.1885	0.0032	0.018	0.2324	0.0024	0.0507	0.5046	0.0001
PNW78797.1	Cell membrane	Membrane	0.0	0.0	0.0	0.0003	0.965	0.0035	0.0	0.001	0.03	0.0
PNW78414.1	Cell membrane	Membrane	0.0	0.0	0.0003	0.0004	0.9979	0.0008	0.0	0.0005	0.0	0.0
PNW79000.1	Endoplasmic reticulum	Membrane	0.0014	0.0036	0.0243	0.0902	0.1299	0.7088	0.0118	0.0171	0.0024	0.0105
PNW78994.1	Endoplasmic reticulum	Membrane	0.0005	0.002	0.0133	0.0511	0.0533	0.8486	0.0094	0.0076	0.0037	0.0106
PNW78351.1	Cell membrane	Membrane	0.0	0.0	0.0005	0.0018	0.976	0.0086	0.0	0.0026	0.0105	0.0001
PNW79014.1	Extracellular	Soluble	0.0011	0.0078	0.5408	0.0745	0.05	0.293	0.0128	0.0035	0.0137	0.0029
PNW79062.1	Endoplasmic reticulum	Membrane	0.0058	0.0102	0.006	0.24	0.2378	0.3076	0.0279	0.0729	0.0045	0.0872
PNW79063.1	Endoplasmic reticulum	Membrane	0.0058	0.0102	0.006	0.24	0.2378	0.3076	0.0279	0.0729	0.0045	0.0872
PNW78942.1	Cell membrane	Membrane	0.0006	0.0003	0.0002	0.3756	0.3841	0.0026	0.2088	0.0008	0.0059	0.0209
PNW78641.1	Mitochondrion	Membrane	0.0015	0.0103	0.0028	0.5158	0.0343	0.0121	0.0115	0.0006	0.0046	0.4065
PNW78346.1	Cell membrane	Membrane	0.0	0.0	0.0497	0.0003	0.939	0.0061	0.0	0.0022	0.0028	0.0
PNW78427.1	Endoplasmic reticulum	Membrane	0.0008	0.0001	0.0	0.0071	0.2029	0.7272	0.0001	0.0493	0.0081	0.0043
PNW70055.1	Cell membrane	Membrane	0.0	0.0	0.0	0.0002	0.8865	0.0029	0.0	0.002	0.1083	0.0
PNW78603.1	Extracellular	Soluble	0.0015	0.0008	0.7138	0.0013	0.0038	0.2546	0.0	0.0004	0.0236	0.0
PNW78695.1	Cell membrane	Membrane	0.0	0.0	0.0	0.0008	0.9859	0.0015	0.0	0.0007	0.011	0.0
PNW78357.1	Cell membrane	Membrane	0.0002	0.0	0.0	0.0008	0.8346	0.1494	0.0002	0.011	0.0038	0.0
PNW78652.1	Extracellular	Soluble	0.0	0.0001	0.9783	0.0001	0.0012	0.0058	0.0	0.0	0.0144	0.0
PNW78478.1	Extracellular	Soluble	0.0018	0.0043	0.7381	0.0069	0.1763	0.0191	0.0001	0.0065	0.0467	0.0001
PNW78465.1	Extracellular	Soluble	0.0007	0.0004	0.6237	0.0009	0.1311	0.1546	0.0	0.0706	0.018	0.0
PNW78650.1	Extracellular	Soluble	0.0195	0.0095	0.52	0.0333	0.2388	0.0468	0.0001	0.0811	0.05	0.0009
PNW78450.1	Cell membrane	Membrane	0.0012	0.0003	0.0001	0.2168	0.6988	0.0302	0.0159	0.0068	0.0184	0.0116
PNW70128.1	Cell membrane	Membrane	0.0008	0.0001	0.0	0.0034	0.7463	0.1234	0.0001	0.0327	0.0915	0.0018
PNW69930.1	Cell membrane	Membrane	0.0004	0.0003	0.0184	0.0053	0.6877	0.0561	0.0005	0.1862	0.0446	0.0004
PNW78618.1	Cell membrane	Membrane	0.0075	0.0039	0.001	0.1124	0.7574	0.042	0.001	0.0075	0.0344	0.0327
PNW78917.1	Lysosome/Vacuole	Membrane	0.0	0.0001	0.0	0.0017	0.403	0.0036	0.0002	0.0009	0.5898	0.0006
PNW78701.1	Endoplasmic reticulum	Membrane	0.0001	0.0	0.0	0.0008	0.2076	0.511	0.0	0.2098	0.0705	0.0002
PNW78493.1	Cell membrane	Membrane	0.0	0.0	0.0	0.0002	0.9942	0.0017	0.0	0.0004	0.0034	0.0
PNW78937.1	Cell membrane	Membrane	0.0	0.0	0.0	0.0001	0.9886	0.0059	0.0	0.0017	0.0036	0.0
PNW70082.1	Cell membrane	Membrane	0.0	0.0	0.0	0.0	0.9959	0.0014	0.0	0.0015	0.0012	0.0
PNW78965.1	Cell membrane	Membrane	0.0385	0.0062	0.2486	0.0406	0.3822	0.0476	0.0003	0.0431	0.1878	0.0052
PNW78273.1	Cell membrane	Membrane	0.0	0.0	0.0002	0.0026	0.7463	0.0876	0.0001	0.0368	0.1258	0.0005
PNW69905.1	Plastid	Membrane	0.0001	0.0041	0.0011	0.2359	0.0005	0.0007	0.747	0.0001	0.0005	0.0101
PNW78674.1	Cell membrane	Membrane	0.005	0.0069	0.3842	0.0038	0.5386	0.0089	0.0004	0.0022	0.0499	0.0001
PNW69913.1	Cell membrane	Membrane	0.0004	0.0	0.0	0.0409	0.8	0.0161	0.1153	0.0034	0.023	0.0008
PNW78549.1	Cell membrane	Membrane	0.029	0.01	0.1478	0.0134	0.5544	0.0561	0.0031	0.1775	0.007	0.0017
PNW70135.1	Cell membrane	Membrane	0.0001	0.0	0.0613	0.0002	0.9288	0.0071	0.0	0.0015	0.0009	0.0
PNW78309.1	Cell membrane	Membrane	0.0003	0.0002	0.0001	0.0033	0.5114	0.0912	0.0005	0.0438	0.3487	0.0007
PNW78332.1	Cell membrane	Membrane	0.0014	0.0002	0.0	0.0157	0.7939	0.1326	0.0006	0.0214	0.0296	0.0046
PNW78428.1	Cell membrane	Membrane	0.0022	0.0029	0.0002	0.0481	0.8622	0.0073	0.0209	0.0006	0.0016	0.054
PNW78477.1	Cell membrane	Membrane	0.0	0.0	0.0	0.0002	0.9997	0.0001	0.0	0.0	0.0	0.0
PNW78667.1	Cell membrane	Membrane	0.0001	0.0	0.0	0.0026	0.9947	0.0016	0.0	0.0004	0.0002	0.0004
PNW78751.1	Cell membrane	Membrane	0.0	0.0	0.0	0.0	0.9995	0.0003	0.0	0.0001	0.0	0.0
PNW69945.1	Nucleus	Soluble	0.4506	0.3231	0.0034	0.1819	0.0204	0.0005	0.0027	0.0018	0.0003	0.0154
PNW78853.1	Cell membrane	Membrane	0.0023	0.0041	0.1318	0.0116	0.5662	0.0934	0.0004	0.0769	0.1123	0.001
PNW78941.1	Cell membrane	Membrane	0.0022	0.0006	0.0	0.0079	0.9822	0.0036	0.001	0.0008	0.0003	0.0015
PNW78837.1	Cell membrane	Membrane	0.0017	0.0026	0.2122	0.0043	0.4119	0.1147	0.0002	0.1703	0.0811	0.0009
PNW78470.1	Cell membrane	Membrane	0.0003	0.0001	0.0503	0.0012	0.9377	0.0095	0.0	0.0009	0.0	0.0001
PNW70119.1	Cell membrane	Membrane	0.0002	0.0	0.0532	0.0002	0.9433	0.0024	0.0	0.0005	0.0001	0.0
PNW78743.1	Cell membrane	Membrane	0.0001	0.0	0.0079	0.0027	0.9639	0.0207	0.0008	0.0035	0.0003	0.0001
PNW78647.1	Cell membrane	Membrane	0.0004	0.0	0.0006	0.0008	0.9848	0.0072	0.0	0.0049	0.0011	0.0002
PNW70000.1	Cell membrane	Membrane	0.0975	0.0336	0.0033	0.0667	0.784	0.0008	0.0121	0.0017	0.0	0.0002
PNW78304.1	Cell membrane	Membrane	0.0	0.0	0.0	0.0	0.9959	0.0021	0.0	0.0009	0.0011	0.0
PNW78677.1	Cell membrane	Membrane	0.0003	0.0001	0.0004	0.0024	0.9861	0.0043	0.0	0.0047	0.0013	0.0004
PNW78537.1	Lysosome/Vacuole	Soluble	0.0031	0.1556	0.0469	0.0933	0.1844	0.0378	0.0291	0.0022	0.2637	0.184
PNW79117.1	Cell membrane	Membrane	0.0028	0.0046	0.0007	0.0664	0.8614	0.0022	0.0068	0.0004	0.027	0.0277
PNW78638.1	Cell membrane	Membrane	0.0002	0.001	0.0	0.0027	0.7629	0.0289	0.0002	0.0057	0.1968	0.0016
PNW78389.1	Cell membrane	Membrane	0.1323	0.0552	0.0002	0.0407	0.6636	0.0297	0.0102	0.009	0.0007	0.0583
PNW70017.1	Cell membrane	Membrane	0.0082	0.0052	0.0003	0.0235	0.9318	0.0103	0.0005	0.0016	0.0017	0.017
PNW78884.1	Cell membrane	Membrane	0.0002	0.0	0.0218	0.001	0.9739	0.0006	0.0	0.0021	0.0003	0.0
PNW70136.1	Cell membrane	Membrane	0.001	0.0004	0.0	0.0067	0.9502	0.0293	0.0001	0.0066	0.0034	0.0023
PNW70043.1	Cell membrane	Membrane	0.0169	0.0121	0.0003	0.053	0.5882	0.1956	0.0046	0.0286	0.0024	0.0981
PNW78779.1	Cell membrane	Membrane	0.0001	0.0	0.0	0.0005	0.9983	0.0007	0.0	0.0002	0.0001	0.0
PNW69967.1	Cell membrane	Membrane	0.0001	0.0	0.0001	0.0003	0.9975	0.0017	0.0	0.0003	0.0001	0.0
PNW78933.1	Cell membrane	Membrane	0.0717	0.0758	0.0223	0.0375	0.7828	0.0011	0.0056	0.0019	0.0001	0.0012
PNW78800.1	Cell membrane	Membrane	0.0	0.0	0.0	0.0005	0.944	0.0454	0.0	0.0042	0.0058	0.0001
PNW78454.1	Extracellular	Soluble	0.0021	0.0045	0.5754	0.003	0.1952	0.0493	0.0001	0.1188	0.0515	0.0001
PNW78455.1	Extracellular	Soluble	0.0017	0.0043	0.5729	0.0031	0.1917	0.0506	0.0001	0.1302	0.0454	0.0
PNW78323.1	Cell membrane	Membrane	0.0098	0.0015	0.0001	0.0345	0.9424	0.0018	0.0001	0.0005	0.0012	0.0081
PNW78456.1	Extracellular	Soluble	0.0014	0.0042	0.5688	0.0027	0.1931	0.052	0.0001	0.1265	0.0512	0.0001
PNW70045.1	Cell membrane	Membrane	0.0057	0.0028	0.1786	0.0071	0.7596	0.0345	0.0001	0.0034	0.0059	0.0023
PNW78510.1	Extracellular	Soluble	0.0	0.0	0.9987	0.0	0.0002	0.0006	0.0	0.0	0.0004	0.0
PNW69933.1	Cell membrane	Membrane	0.0001	0.0	0.0001	0.0001	0.9767	0.0185	0.0	0.0034	0.0011	0.0001
PNW69932.1	Cell membrane	Membrane	0.0001	0.0	0.0001	0.0001	0.9767	0.0185	0.0	0.0034	0.0011	0.0001
PNW70117.1	Cell membrane	Membrane	0.0042	0.0019	0.1371	0.0063	0.8458	0.0024	0.0001	0.0011	0.0001	0.001
PNW78379.1	Cell membrane	Membrane	0.0004	0.0	0.0	0.0005	0.8663	0.0901	0.0001	0.0188	0.0238	0.0001
PNW78480.1	Cell membrane	Membrane	0.0001	0.0	0.0	0.0025	0.8822	0.0516	0.0001	0.0077	0.0552	0.0007
PNW78350.1	Cell membrane	Membrane	0.0	0.0	0.0595	0.0003	0.9367	0.0026	0.0	0.0004	0.0004	0.0
PNW78789.1	Cell membrane	Membrane	0.0937	0.2379	0.0031	0.0626	0.5175	0.0206	0.0287	0.0071	0.0134	0.0155
PNW78285.1	Cell membrane	Membrane	0.0513	0.0364	0.0071	0.0511	0.8446	0.0007	0.0072	0.0006	0.0	0.001
PNW78520.1	Cytoplasm	Soluble	0.1068	0.4361	0.002	0.0087	0.4331	0.0035	0.0002	0.0009	0.0002	0.0085
PNW70046.1	Cell membrane	Membrane	0.0011	0.0002	0.001	0.0067	0.9359	0.0511	0.0002	0.0017	0.0003	0.0019
PNW70165.1	Cytoplasm	Soluble	0.2145	0.3871	0.0118	0.0032	0.3542	0.0054	0.0016	0.0032	0.0013	0.0176
PNW78786.1	Cell membrane	Membrane	0.0019	0.001	0.0004	0.0106	0.9833	0.001	0.0005	0.0005	0.0001	0.0008
PNW78416.1	Cell membrane	Membrane	0.0	0.0	0.0	0.0001	0.9813	0.0149	0.0	0.0022	0.0014	0.0
PNW78343.1	Extracellular	Soluble	0.0	0.0002	0.9967	0.0	0.0007	0.0013	0.0	0.0	0.0011	0.0
PNW78360.1	Cell membrane	Membrane	0.0001	0.0	0.0348	0.0003	0.9637	0.0006	0.0	0.0003	0.0001	0.0
PNW78358.1	Cell membrane	Membrane	0.0001	0.0	0.036	0.0003	0.9626	0.0006	0.0	0.0003	0.0001	0.0
PNW78359.1	Cell membrane	Membrane	0.0002	0.0	0.0353	0.0004	0.9623	0.001	0.0	0.0006	0.0002	0.0
PNW78576.1	Cell membrane	Membrane	0.0479	0.0034	0.001	0.0309	0.9096	0.0025	0.0001	0.0036	0.0001	0.001
PNW78423.1	Cell membrane	Membrane	0.0447	0.0026	0.0091	0.081	0.8573	0.0009	0.0014	0.0014	0.0001	0.0016
PNW69948.1	Cell membrane	Membrane	0.0279	0.0064	0.0907	0.0252	0.7635	0.0239	0.0005	0.0543	0.0034	0.0041
PNW78634.1	Cell membrane	Membrane	0.0	0.0	0.0579	0.0006	0.9185	0.0091	0.0	0.0112	0.0026	0.0
PNW70152.1	Cell membrane	Membrane	0.0	0.0	0.0	0.0002	0.977	0.0099	0.0	0.0028	0.01	0.0
PNW78274.1	Cell membrane	Membrane	0.017	0.0157	0.1626	0.0169	0.7672	0.0069	0.0003	0.0078	0.005	0.0005
PNW78998.1	Cell membrane	Membrane	0.0044	0.0004	0.0	0.0061	0.9868	0.0015	0.0001	0.0002	0.0	0.0004
PNW79070.1	Cell membrane	Membrane	0.0001	0.0	0.0	0.0002	0.9625	0.0302	0.0	0.0047	0.0023	0.0
PNW79071.1	Cell membrane	Membrane	0.0002	0.0	0.0	0.0002	0.9519	0.0392	0.0	0.0058	0.0026	0.0
PNW78662.1	Cell membrane	Membrane	0.0002	0.0001	0.0001	0.0013	0.9969	0.0009	0.0	0.0004	0.0001	0.0001
PNW78498.1	Cell membrane	Membrane	0.0006	0.0003	0.0967	0.0004	0.8975	0.0039	0.0	0.0003	0.0003	0.0
PNW78985.1	Cell membrane	Membrane	0.0008	0.0003	0.0023	0.0006	0.9936	0.0019	0.0	0.0004	0.0	0.0
PNW78446.1	Cell membrane	Membrane	0.0001	0.0	0.0	0.0001	0.9842	0.0141	0.0	0.0012	0.0003	0.0
PNW78448.1	Cell membrane	Membrane	0.0001	0.0	0.0	0.0001	0.9864	0.0119	0.0	0.001	0.0004	0.0
PNW69938.1	Cell membrane	Membrane	0.001	0.0002	0.0	0.0006	0.9785	0.0165	0.0	0.0021	0.0007	0.0003
PNW69954.1	Cell membrane	Membrane	0.0	0.0	0.02	0.0	0.9781	0.0017	0.0	0.0001	0.0001	0.0
PNW69980.1	Cell membrane	Membrane	0.0	0.0	0.0	0.0	0.9998	0.0001	0.0	0.0	0.0	0.0
PNW70125.1	Cell membrane	Membrane	0.0	0.0	0.0001	0.0	0.9983	0.0013	0.0	0.0002	0.0001	0.0
PNW70124.1	Cell membrane	Membrane	0.0	0.0	0.0	0.0	0.9973	0.0022	0.0	0.0004	0.0001	0.0
PNW78586.1	Cell membrane	Membrane	0.0571	0.1353	0.0202	0.0085	0.7426	0.0186	0.0046	0.0116	0.001	0.0005
PNW79141.1	Cell membrane	Membrane	0.0	0.0	0.0	0.0	0.9986	0.001	0.0	0.0002	0.0001	0.0
PNW70030.1	Cell membrane	Membrane	0.0057	0.0012	0.0	0.0078	0.9846	0.0004	0.0	0.0001	0.0001	0.0001
PNW79666.1	Mitochondrion	Membrane	0.0117	0.0191	0.1572	0.6601	0.0252	0.0204	0.047	0.0245	0.0182	0.0166
PNW79342.1	Extracellular	Soluble	0.001	0.0013	0.874	0.1223	0.0014	0.0	0.0	0.0	0.0	0.0
PNW79549.1	Mitochondrion	Membrane	0.0017	0.0052	0.0564	0.4132	0.0251	0.1432	0.0014	0.3349	0.0043	0.0145
PNW79948.1	Extracellular	Soluble	0.0077	0.0207	0.6018	0.0799	0.0135	0.0148	0.0246	0.0154	0.2194	0.0022
PNW79682.1	Extracellular	Soluble	0.0016	0.0027	0.6422	0.1581	0.0335	0.107	0.0313	0.0069	0.0167	0.0001
PNW79146.1	Mitochondrion	Membrane	0.0005	0.004	0.1557	0.5203	0.0207	0.0006	0.2942	0.0014	0.0021	0.0005
PNW79147.1	Mitochondrion	Membrane	0.0005	0.004	0.1557	0.5203	0.0207	0.0006	0.2942	0.0014	0.0021	0.0005
PNW79817.1	Endoplasmic reticulum	Membrane	0.008	0.003	0.0322	0.1917	0.0782	0.4209	0.0016	0.2455	0.0076	0.0113
PNW80116.1	Endoplasmic reticulum	Membrane	0.0024	0.0031	0.003	0.1897	0.0089	0.5234	0.0052	0.2487	0.0094	0.0063
PNW79852.1	Mitochondrion	Membrane	0.0024	0.0047	0.0004	0.929	0.0024	0.0339	0.0038	0.0045	0.0001	0.0189
PNW79816.1	Endoplasmic reticulum	Membrane	0.0095	0.003	0.028	0.2524	0.0416	0.4016	0.0062	0.2297	0.0119	0.0162
PNW79379.1	Cell membrane	Membrane	0.0	0.0002	0.0836	0.0924	0.6968	0.0002	0.0868	0.0006	0.0394	0.0
PNW79378.1	Cell membrane	Membrane	0.0	0.0002	0.0836	0.0924	0.6968	0.0002	0.0868	0.0006	0.0394	0.0
PNW80081.1	Cell membrane	Membrane	0.0011	0.0005	0.1365	0.0431	0.6851	0.0147	0.0032	0.0487	0.0671	0.0001
PNW79565.1	Endoplasmic reticulum	Membrane	0.0	0.0	0.3746	0.0198	0.1226	0.4222	0.0004	0.0221	0.0382	0.0
PNW79664.1	Mitochondrion	Membrane	0.0083	0.0065	0.074	0.3503	0.1499	0.0227	0.0271	0.2967	0.0641	0.0003
PNW79163.1	Endoplasmic reticulum	Membrane	0.0001	0.0003	0.0001	0.0395	0.1492	0.3504	0.0382	0.1504	0.2687	0.003
PNW79185.1	Mitochondrion	Membrane	0.0001	0.0007	0.0008	0.8691	0.0038	0.0047	0.1109	0.0008	0.0022	0.0068
PNW79574.1	Mitochondrion	Membrane	0.0236	0.0273	0.0517	0.6267	0.0733	0.0246	0.0661	0.0067	0.0018	0.0984
PNW79550.1	Endoplasmic reticulum	Membrane	0.0327	0.0118	0.0251	0.1827	0.0862	0.5143	0.0077	0.0425	0.0168	0.0802
PNW79573.1	Mitochondrion	Membrane	0.0279	0.0293	0.0433	0.5846	0.0802	0.0279	0.091	0.0055	0.0038	0.1066
PNW79628.1	Endoplasmic reticulum	Membrane	0.0753	0.0517	0.0097	0.0727	0.0586	0.3545	0.2139	0.0416	0.0368	0.0853
PNW79772.1	Cell membrane	Membrane	0.0	0.0	0.0007	0.2126	0.3002	0.2746	0.0071	0.1077	0.0959	0.0011
PNW79489.1	Cell membrane	Membrane	0.0233	0.0023	0.053	0.0069	0.6934	0.156	0.016	0.0411	0.0073	0.0008
PNW79193.1	Endoplasmic reticulum	Membrane	0.027	0.0062	0.0044	0.1421	0.0129	0.5492	0.0014	0.2048	0.0053	0.0466
PNW80314.1	Extracellular	Soluble	0.0205	0.0486	0.5283	0.2805	0.0229	0.0113	0.0011	0.0476	0.0328	0.0064
PNW80319.1	Endoplasmic reticulum	Membrane	0.0056	0.0005	0.0005	0.0704	0.0496	0.5038	0.0005	0.3379	0.0251	0.0061
PNW80055.1	Endoplasmic reticulum	Membrane	0.0009	0.0012	0.0001	0.018	0.2159	0.3461	0.0015	0.1756	0.2362	0.0045
PNW79610.1	Mitochondrion	Membrane	0.0053	0.0103	0.0025	0.8302	0.005	0.0095	0.0053	0.0997	0.0005	0.0317
PNW79699.1	Endoplasmic reticulum	Membrane	0.0105	0.0145	0.0008	0.1983	0.0715	0.4875	0.0264	0.0425	0.0195	0.1284
PNW80066.1	Endoplasmic reticulum	Membrane	0.0011	0.0005	0.0004	0.0231	0.0831	0.7222	0.0029	0.1442	0.0163	0.0062
PNW79914.1	Plastid	Membrane	0.0015	0.0001	0.0002	0.0781	0.007	0.0501	0.8508	0.009	0.0017	0.0015
PNW80227.1	Mitochondrion	Membrane	0.0	0.0005	0.0004	0.8244	0.0468	0.0225	0.0349	0.0003	0.0008	0.0694
PNW80164.1	Mitochondrion	Membrane	0.0047	0.0086	0.0001	0.7079	0.0017	0.0052	0.0936	0.0013	0.0001	0.1768
PNW80167.1	Mitochondrion	Membrane	0.0047	0.0058	0.0	0.6902	0.0025	0.0135	0.1473	0.001	0.0002	0.1347
PNW80168.1	Mitochondrion	Membrane	0.0047	0.0058	0.0	0.6902	0.0025	0.0135	0.1473	0.001	0.0002	0.1347
PNW79186.1	Mitochondrion	Membrane	0.0008	0.0013	0.0024	0.8559	0.0361	0.033	0.033	0.001	0.0024	0.0341
PNW79943.1	Cell membrane	Membrane	0.0484	0.1254	0.0482	0.137	0.354	0.0142	0.2012	0.0176	0.0247	0.0293
PNW80112.1	Extracellular	Soluble	0.0	0.0006	0.9985	0.0	0.0	0.0	0.0	0.0	0.0008	0.0
PNW80145.1	Endoplasmic reticulum	Membrane	0.0002	0.0001	0.0001	0.0116	0.0999	0.5975	0.0001	0.2764	0.0134	0.0007
PNW79184.1	Cell membrane	Membrane	0.0003	0.0002	0.3023	0.0155	0.5977	0.0077	0.0006	0.0404	0.0353	0.0
PNW79183.1	Cell membrane	Membrane	0.0003	0.0002	0.3023	0.0155	0.5977	0.0077	0.0006	0.0404	0.0353	0.0
PNW79225.1	Endoplasmic reticulum	Membrane	0.0004	0.0031	0.0026	0.0221	0.0094	0.694	0.0447	0.2005	0.0157	0.0075
PNW79905.1	Mitochondrion	Membrane	0.0007	0.0003	0.0128	0.3587	0.25	0.1814	0.1249	0.0395	0.0218	0.01
PNW80189.1	Endoplasmic reticulum	Membrane	0.0602	0.0372	0.0012	0.068	0.1129	0.5387	0.01	0.1321	0.0146	0.0251
PNW80234.1	Cell membrane	Membrane	0.0063	0.0002	0.0002	0.0129	0.6915	0.1446	0.0044	0.1345	0.0044	0.001
PNW80128.1	Peroxisome	Soluble	0.0051	0.1555	0.0156	0.1945	0.0691	0.0344	0.0472	0.0148	0.1373	0.3264
PNW80062.1	Plastid	Membrane	0.0002	0.0021	0.0	0.1838	0.0002	0.0001	0.8055	0.0	0.0003	0.0078
PNW80005.1	Lysosome/Vacuole	Soluble	0.0002	0.0006	0.3431	0.001	0.0085	0.1803	0.0003	0.0389	0.427	0.0
PNW80235.1	Mitochondrion	Membrane	0.0	0.0	0.0001	0.7712	0.1284	0.0028	0.0943	0.0007	0.0021	0.0002
PNW79155.1	Mitochondrion	Membrane	0.0014	0.0005	0.0003	0.7809	0.0525	0.0807	0.0263	0.0257	0.0231	0.0085
PNW80267.1	Mitochondrion	Membrane	0.0003	0.0097	0.0006	0.7172	0.1267	0.0036	0.12	0.0005	0.0023	0.0191
PNW79701.1	Endoplasmic reticulum	Membrane	0.0	0.0	0.0	0.0049	0.0224	0.9445	0.0	0.0235	0.0004	0.0041
PNW79532.1	Mitochondrion	Membrane	0.0018	0.0013	0.0001	0.8974	0.0014	0.0004	0.0731	0.0001	0.0002	0.0242
PNW79841.1	Extracellular	Soluble	0.0039	0.0218	0.7606	0.019	0.0114	0.0683	0.0037	0.0074	0.1033	0.0008
PNW79909.1	Mitochondrion	Membrane	0.0003	0.0022	0.0	0.5872	0.0002	0.0001	0.4017	0.0	0.0001	0.0082
PNW80143.1	Plastid	Membrane	0.0001	0.0	0.0	0.0045	0.0005	0.0024	0.992	0.0001	0.0003	0.0001
PNW79323.1	Cell membrane	Soluble	0.0	0.0001	0.3106	0.0004	0.3602	0.1544	0.0001	0.0021	0.1721	0.0001
PNW79192.1	Mitochondrion	Membrane	0.0066	0.0115	0.0046	0.4289	0.0708	0.1411	0.0424	0.0749	0.0345	0.1846
PNW80185.1	Cell membrane	Membrane	0.1197	0.0052	0.1241	0.0377	0.3818	0.1568	0.0045	0.051	0.0945	0.0248
PNW79921.1	Cell membrane	Membrane	0.0002	0.0001	0.0001	0.014	0.9063	0.0095	0.0065	0.0035	0.0593	0.0006
PNW79390.1	Mitochondrion	Membrane	0.0424	0.2269	0.031	0.3212	0.2393	0.0041	0.0907	0.0081	0.0277	0.0086
PNW80123.1	Mitochondrion	Membrane	0.0067	0.0054	0.0153	0.525	0.0971	0.1601	0.0729	0.0482	0.0268	0.0424
PNW79524.1	Endoplasmic reticulum	Membrane	0.0	0.0001	0.0	0.0779	0.0458	0.7974	0.0004	0.0282	0.0069	0.0434
PNW79926.1	Cell membrane	Membrane	0.0248	0.0083	0.0023	0.245	0.5766	0.0492	0.0016	0.0476	0.0268	0.0177
PNW79220.1	Extracellular	Soluble	0.002	0.0074	0.8491	0.0009	0.0637	0.012	0.0	0.0066	0.0581	0.0
PNW79252.1	Mitochondrion	Membrane	0.0004	0.0005	0.0	0.8853	0.0037	0.001	0.1005	0.0002	0.0001	0.0082
PNW79832.1	Endoplasmic reticulum	Membrane	0.0003	0.0016	0.0072	0.0701	0.3529	0.3913	0.0128	0.0252	0.0964	0.0421
PNW79831.1	Endoplasmic reticulum	Membrane	0.0003	0.0016	0.0072	0.0701	0.3529	0.3913	0.0128	0.0252	0.0964	0.0421
PNW80302.1	Mitochondrion	Membrane	0.0007	0.0014	0.0022	0.5095	0.1149	0.1787	0.1076	0.0357	0.015	0.0343
PNW80326.1	Cell membrane	Membrane	0.0002	0.0	0.0	0.0003	0.7614	0.1066	0.0	0.0495	0.0819	0.0
PNW79329.1	Plastid	Membrane	0.0011	0.0038	0.0003	0.3025	0.0226	0.0101	0.6137	0.0008	0.0088	0.0362
PNW79262.1	Mitochondrion	Membrane	0.0017	0.0094	0.0012	0.7959	0.0322	0.0093	0.0103	0.0016	0.0042	0.134
PNW79412.1	Lysosome/Vacuole	Membrane	0.0	0.0	0.0006	0.0037	0.453	0.0448	0.0002	0.0079	0.4888	0.0009
PNW79459.1	Golgi apparatus	Membrane	0.0	0.0	0.0	0.001	0.2868	0.1327	0.0	0.3036	0.2757	0.0001
PNW79582.1	Cell membrane	Membrane	0.0	0.0	0.0	0.0002	0.9313	0.0159	0.0	0.0123	0.0402	0.0
PNW80133.1	Plastid	Membrane	0.0002	0.0011	0.0	0.2166	0.0013	0.0004	0.7709	0.0	0.0005	0.0089
PNW79406.1	Cell membrane	Membrane	0.0001	0.0	0.0001	0.0114	0.8721	0.0624	0.0016	0.0312	0.0208	0.0005
PNW79888.1	Extracellular	Soluble	0.0013	0.0033	0.9055	0.0124	0.024	0.0102	0.0001	0.0274	0.0158	0.0
PNW79241.1	Extracellular	Soluble	0.0003	0.0002	0.4185	0.0022	0.0052	0.3071	0.0039	0.0318	0.2308	0.0
PNW79219.1	Extracellular	Soluble	0.0	0.0002	0.8561	0.0	0.0001	0.0057	0.0	0.0	0.1379	0.0
PNW80069.1	Extracellular	Soluble	0.0013	0.0069	0.3866	0.0084	0.02	0.3177	0.001	0.0064	0.2506	0.0011
PNW79352.1	Mitochondrion	Membrane	0.0242	0.0627	0.0152	0.2805	0.1097	0.0201	0.2752	0.0099	0.019	0.1835
PNW79723.1	Cell membrane	Membrane	0.0	0.0	0.0001	0.0011	0.7117	0.1514	0.0002	0.0725	0.063	0.0001
PNW79578.1	Plastid	Membrane	0.0009	0.0005	0.0019	0.2054	0.1429	0.0064	0.634	0.0004	0.0035	0.0041
PNW79305.1	Cell membrane	Membrane	0.0052	0.0082	0.0224	0.0302	0.4648	0.1492	0.0143	0.1133	0.1836	0.0087
PNW79296.1	Lysosome/Vacuole	Membrane	0.0	0.0	0.0	0.0036	0.2555	0.0559	0.0	0.1034	0.5812	0.0003
PNW80361.1	Cell membrane	Membrane	0.0235	0.01	0.0006	0.0833	0.4812	0.2195	0.015	0.0844	0.0612	0.0212
PNW80135.1	Plastid	Membrane	0.0	0.0	0.0	0.087	0.0004	0.0001	0.912	0.0	0.0001	0.0004
PNW79884.1	Cell membrane	Membrane	0.0784	0.0079	0.0253	0.0759	0.4834	0.1334	0.077	0.0822	0.0086	0.0278
PNW80111.1	Extracellular	Soluble	0.0	0.0	0.9999	0.0	0.0	0.0	0.0	0.0	0.0001	0.0
PNW79688.1	Cell membrane	Membrane	0.0001	0.0001	0.0	0.0032	0.559	0.0873	0.0003	0.0511	0.2984	0.0005
PNW79517.1	Lysosome/Vacuole	Soluble	0.0001	0.0002	0.3689	0.0012	0.0494	0.1148	0.0	0.09	0.3753	0.0
PNW79691.1	Extracellular	Soluble	0.0011	0.0029	0.8636	0.0087	0.0718	0.0271	0.0003	0.0174	0.0071	0.0
PNW79359.1	Cell membrane	Membrane	0.0008	0.0004	0.0005	0.0247	0.5845	0.1381	0.0009	0.0566	0.1875	0.0062
PNW79702.1	Cell membrane	Membrane	0.0007	0.0005	0.0001	0.1224	0.6951	0.0423	0.0336	0.0057	0.0856	0.014
PNW80203.1	Endoplasmic reticulum	Membrane	0.0001	0.0	0.0	0.0035	0.3114	0.4299	0.0	0.2339	0.0209	0.0002
PNW79731.1	Golgi apparatus	Membrane	0.001	0.0015	0.1403	0.0273	0.2337	0.1874	0.002	0.3614	0.042	0.0035
PNW79681.1	Mitochondrion	Membrane	0.0042	0.0091	0.0561	0.8971	0.012	0.0024	0.0031	0.002	0.0001	0.0139
PNW80109.1	Cell membrane	Membrane	0.0001	0.0	0.0	0.0006	0.8938	0.0637	0.0	0.0294	0.0124	0.0001
PNW79811.1	Cell membrane	Membrane	0.0	0.0	0.0795	0.0011	0.9021	0.0109	0.0	0.0024	0.0039	0.0
PNW79375.1	Cell membrane	Membrane	0.0	0.0	0.0003	0.004	0.6217	0.0585	0.0001	0.0262	0.2889	0.0003
PNW79663.1	Cell membrane	Membrane	0.0003	0.0002	0.0	0.0129	0.5433	0.1303	0.0005	0.034	0.2764	0.0021
PNW79561.1	Mitochondrion	Membrane	0.0005	0.0014	0.0001	0.9019	0.0105	0.003	0.0507	0.0003	0.0003	0.0314
PNW79577.1	Cell membrane	Membrane	0.0385	0.0024	0.0988	0.1689	0.6686	0.0086	0.0007	0.001	0.0004	0.0121
PNW79335.1	Extracellular	Soluble	0.0	0.0004	0.4766	0.0004	0.0084	0.2501	0.0003	0.0061	0.2577	0.0
PNW79572.1	Cell membrane	Membrane	0.2378	0.0986	0.0194	0.1381	0.3548	0.0009	0.0988	0.001	0.0001	0.0504
PNW79209.1	Cell membrane	Membrane	0.0	0.0	0.0	0.0012	0.6787	0.0626	0.0	0.0992	0.1582	0.0
PNW79636.1	Cell membrane	Membrane	0.0003	0.0001	0.0007	0.0161	0.8419	0.1001	0.0003	0.0231	0.0119	0.0055
PNW79800.1	Cell membrane	Membrane	0.0001	0.0001	0.0	0.0039	0.7113	0.1504	0.0001	0.042	0.0913	0.0008
PNW79635.1	Cell membrane	Membrane	0.0004	0.0001	0.0005	0.0182	0.8446	0.0992	0.0003	0.0198	0.0097	0.0072
PNW79321.1	Cell membrane	Membrane	0.0	0.0	0.0	0.0013	0.6858	0.0198	0.0001	0.0109	0.2815	0.0006
PNW79264.1	Cell membrane	Membrane	0.0009	0.0003	0.0003	0.038	0.6296	0.1356	0.0046	0.0512	0.1312	0.0083
PNW79336.1	Extracellular	Soluble	0.0	0.0004	0.4819	0.0005	0.0121	0.2642	0.0004	0.0063	0.2341	0.0
PNW80140.1	Cell membrane	Membrane	0.0007	0.0003	0.0005	0.2034	0.3887	0.0418	0.3159	0.0095	0.0334	0.0059
PNW79322.1	Cell membrane	Membrane	0.0	0.0	0.0	0.0007	0.9006	0.0118	0.0	0.0081	0.0787	0.0001
PNW79801.1	Cell membrane	Membrane	0.0001	0.0001	0.0001	0.0038	0.7431	0.1476	0.0001	0.0422	0.0621	0.0008
PNW79569.1	Cell membrane	Membrane	0.0039	0.0014	0.0005	0.0505	0.9	0.0162	0.0026	0.0022	0.0037	0.0189
PNW79737.1	Extracellular	Soluble	0.0022	0.0054	0.6586	0.009	0.2268	0.0287	0.001	0.047	0.0211	0.0002
PNW79625.1	Mitochondrion	Soluble	0.0006	0.0011	0.0789	0.9053	0.0094	0.0008	0.0006	0.0016	0.0008	0.0009
PNW80139.1	Plastid	Membrane	0.0002	0.0002	0.0002	0.0251	0.0288	0.0083	0.9092	0.0019	0.0226	0.0036
PNW79519.1	Cell membrane	Membrane	0.0001	0.0002	0.0003	0.1987	0.5468	0.0166	0.1523	0.0056	0.075	0.0044
PNW79854.1	Mitochondrion	Membrane	0.0051	0.017	0.002	0.6028	0.0791	0.0698	0.0016	0.0123	0.0087	0.2016
PNW79594.1	Lysosome/Vacuole	Soluble	0.0	0.0004	0.4127	0.0001	0.0002	0.0559	0.0	0.0001	0.5305	0.0
PNW79776.1	Cell membrane	Membrane	0.0617	0.2164	0.0015	0.1866	0.3145	0.0227	0.0766	0.0274	0.0117	0.0809
PNW79419.1	Cell membrane	Membrane	0.0001	0.0001	0.0001	0.0541	0.6242	0.2497	0.0008	0.0215	0.0444	0.0052
PNW80338.1	Endoplasmic reticulum	Membrane	0.0002	0.0002	0.0	0.0026	0.3786	0.455	0.0	0.0792	0.0826	0.0016
PNW79559.1	Endoplasmic reticulum	Soluble	0.0002	0.0011	0.1106	0.0214	0.0064	0.4138	0.0003	0.0329	0.4128	0.0005
PNW79396.1	Cell membrane	Membrane	0.0038	0.0001	0.0	0.0144	0.9806	0.0002	0.0006	0.0002	0.0	0.0001
PNW79783.1	Extracellular	Soluble	0.0	0.0	0.9986	0.0	0.0001	0.0002	0.0	0.0	0.0011	0.0
PNW79515.1	Extracellular	Soluble	0.0	0.0004	0.9066	0.0006	0.0051	0.0416	0.0	0.0008	0.0447	0.0
PNW79616.1	Cell membrane	Membrane	0.0	0.0	0.0	0.0001	0.6468	0.0019	0.0	0.0013	0.3498	0.0
PNW79456.1	Cell membrane	Membrane	0.0007	0.0001	0.0004	0.1287	0.6481	0.0151	0.1653	0.0066	0.0306	0.0045
PNW79782.1	Extracellular	Soluble	0.0	0.0	0.9985	0.0	0.0002	0.0002	0.0	0.0	0.0011	0.0
PNW79857.1	Cell membrane	Membrane	0.0039	0.0033	0.0002	0.2455	0.424	0.0088	0.2589	0.0007	0.0152	0.0394
PNW80246.1	Cell membrane	Membrane	0.0001	0.0	0.0001	0.0008	0.9698	0.0197	0.0	0.0048	0.0045	0.0002
PNW80162.1	Nucleus	Soluble	0.7978	0.1774	0.0003	0.0135	0.0034	0.0002	0.0053	0.0002	0.0002	0.0019
PNW79617.1	Cell membrane	Membrane	0.0	0.0	0.0	0.0001	0.9405	0.0023	0.0	0.0014	0.0557	0.0
PNW79429.1	Extracellular	Soluble	0.0	0.0	0.7516	0.0002	0.0027	0.1388	0.0	0.0204	0.0862	0.0001
PNW80217.1	Golgi apparatus	Membrane	0.0516	0.1566	0.0001	0.0369	0.1237	0.085	0.0149	0.4504	0.0672	0.0137
PNW79717.1	Cytoplasm	Soluble	0.112	0.598	0.0444	0.0381	0.062	0.0014	0.0263	0.0009	0.009	0.1078
PNW79368.1	Extracellular	Soluble	0.0107	0.0191	0.5668	0.091	0.0324	0.05	0.0003	0.116	0.1097	0.0041
PNW79848.1	Mitochondrion	Membrane	0.0024	0.0097	0.0001	0.539	0.0118	0.0045	0.2982	0.0003	0.0015	0.1324
PNW79162.1	Cell membrane	Membrane	0.0031	0.0051	0.0001	0.0129	0.7253	0.0952	0.0003	0.044	0.1098	0.0044
PNW79687.1	Extracellular	Soluble	0.0003	0.0011	0.9926	0.0019	0.0039	0.0001	0.0	0.0	0.0001	0.0
PNW80037.1	Cytoplasm	Soluble	0.3392	0.5292	0.0006	0.0659	0.0301	0.0018	0.0004	0.0012	0.0006	0.031
PNW80036.1	Cytoplasm	Soluble	0.3392	0.5292	0.0006	0.0659	0.0301	0.0018	0.0004	0.0012	0.0006	0.031
PNW79310.1	Nucleus	Membrane	0.3498	0.1447	0.0358	0.2747	0.1744	0.0012	0.0079	0.0011	0.0043	0.0059
PNW79347.1	Cell membrane	Membrane	0.0683	0.0067	0.0021	0.0713	0.8095	0.0097	0.0023	0.0033	0.0005	0.0262
PNW80354.1	Golgi apparatus	Membrane	0.0001	0.0001	0.1043	0.003	0.1096	0.0179	0.0	0.7293	0.0356	0.0
PNW79686.1	Extracellular	Soluble	0.0	0.0002	0.9982	0.0004	0.0005	0.0004	0.0	0.0	0.0003	0.0
PNW79602.1	Golgi apparatus	Soluble	0.0073	0.0107	0.2904	0.0245	0.1991	0.0446	0.0014	0.3089	0.1019	0.0113
PNW79849.1	Extracellular	Soluble	0.0068	0.0068	0.6642	0.0058	0.3	0.0084	0.0003	0.0052	0.0024	0.0001
PNW79924.1	Plastid	Membrane	0.0622	0.0593	0.0008	0.1076	0.2401	0.0084	0.4774	0.0031	0.0036	0.0375
PNW79564.1	Cell membrane	Membrane	0.0158	0.0063	0.0009	0.0698	0.8281	0.0163	0.0073	0.0078	0.0042	0.0435
PNW80148.1	Cell membrane	Membrane	0.0264	0.0241	0.0	0.0092	0.7417	0.1373	0.0008	0.0393	0.0102	0.011
PNW80340.1	Extracellular	Soluble	0.0001	0.0001	0.8387	0.0001	0.065	0.0573	0.0	0.0038	0.0348	0.0
PNW79567.1	Cell membrane	Membrane	0.0528	0.0314	0.0004	0.0321	0.8722	0.002	0.0028	0.0006	0.0006	0.0052
PNW79945.1	Cell membrane	Membrane	0.0	0.0	0.0	0.0	0.9999	0.0	0.0	0.0	0.0	0.0
PNW79632.1	Mitochondrion	Soluble	0.3217	0.0554	0.0007	0.6063	0.0028	0.0	0.002	0.0002	0.0001	0.0108
PNW79562.1	Cell membrane	Membrane	0.0003	0.0001	0.0011	0.0021	0.991	0.0031	0.0	0.0016	0.0004	0.0003
PNW79511.1	Cell membrane	Membrane	0.0	0.0	0.0	0.0	0.9912	0.0062	0.0	0.0018	0.0007	0.0
PNW79510.1	Cell membrane	Membrane	0.0	0.0	0.0	0.0	0.9912	0.0062	0.0	0.0018	0.0007	0.0
PNW80365.1	Cell membrane	Membrane	0.0003	0.0002	0.0001	0.0105	0.9737	0.01	0.0007	0.0018	0.0016	0.001
PNW79328.1	Extracellular	Soluble	0.211	0.0176	0.4479	0.008	0.1419	0.037	0.0001	0.1214	0.0148	0.0002
PNW79246.1	Nucleus	Soluble	0.6399	0.2899	0.0004	0.007	0.0512	0.0	0.0001	0.0	0.0	0.0116
PNW80192.1	Cell membrane	Membrane	0.0001	0.0	0.0027	0.0002	0.9745	0.0209	0.0	0.0012	0.0004	0.0
PNW79285.1	Cell membrane	Membrane	0.0	0.0	0.0004	0.0011	0.9477	0.0484	0.0	0.0018	0.0004	0.0001
PNW79343.1	Cell membrane	Membrane	0.0006	0.0001	0.0	0.0046	0.9504	0.0216	0.0002	0.0205	0.0016	0.0003
PNW79224.1	Cell membrane	Membrane	0.0073	0.0042	0.0002	0.0373	0.6886	0.1064	0.0011	0.0065	0.0016	0.1469
PNW79223.1	Cell membrane	Membrane	0.0086	0.0049	0.0002	0.0397	0.6886	0.099	0.0011	0.0063	0.0014	0.1504
PNW79306.1	Cell membrane	Membrane	0.001	0.0005	0.0018	0.0049	0.9839	0.0011	0.0011	0.0053	0.0003	0.0
PNW79302.1	Cell membrane	Membrane	0.0005	0.0003	0.0	0.0054	0.937	0.0159	0.0001	0.0032	0.0355	0.0021
PNW79304.1	Cell membrane	Membrane	0.0001	0.0	0.0	0.0008	0.9761	0.0055	0.0	0.0012	0.0161	0.0002
PNW79626.1	Cell membrane	Membrane	0.0001	0.0	0.0	0.0002	0.926	0.0553	0.0	0.0091	0.0092	0.0
PNW80087.1	Cell membrane	Membrane	0.0008	0.0	0.0001	0.0099	0.9623	0.0195	0.0003	0.0053	0.0004	0.0014
PNW79624.1	Cell membrane	Membrane	0.0001	0.0	0.0	0.0007	0.8675	0.1106	0.0001	0.0119	0.0091	0.0001
PNW79397.1	Cell membrane	Membrane	0.0675	0.0773	0.0067	0.0796	0.7313	0.0036	0.0038	0.0016	0.0006	0.0281
PNW79729.1	Cell membrane	Membrane	0.1599	0.2323	0.0092	0.0654	0.5047	0.0049	0.0097	0.0067	0.0008	0.0064
PNW80313.1	Cell membrane	Membrane	0.0828	0.0174	0.0032	0.02	0.7521	0.0501	0.0013	0.063	0.001	0.0092
PNW79621.1	Cell membrane	Membrane	0.0	0.0	0.0	0.0004	0.9193	0.0746	0.0	0.0039	0.0016	0.0001
PNW80134.1	Cell membrane	Membrane	0.2649	0.1525	0.0029	0.0564	0.4497	0.0077	0.002	0.0039	0.0011	0.0589
PNW80320.1	Peroxisome	Membrane	0.0477	0.1875	0.0006	0.1359	0.0395	0.0059	0.0036	0.0011	0.0005	0.5777
PNW79627.1	Cell membrane	Membrane	0.0003	0.0	0.0	0.0012	0.8093	0.1346	0.0002	0.0242	0.0299	0.0002
PNW80025.1	Cell membrane	Membrane	0.0321	0.0058	0.0029	0.0535	0.888	0.0032	0.008	0.0036	0.0	0.0028
PNW79862.1	Cell membrane	Membrane	0.0078	0.0021	0.0	0.0268	0.9387	0.0116	0.0006	0.0016	0.0011	0.0096
PNW79863.1	Cell membrane	Membrane	0.0074	0.0021	0.0	0.0267	0.9385	0.0114	0.0005	0.0016	0.0011	0.0107
PNW79210.1	Cell membrane	Membrane	0.0597	0.1288	0.0026	0.0418	0.6397	0.0134	0.0017	0.0018	0.0023	0.1083
PNW79764.1	Cell membrane	Membrane	0.0527	0.0286	0.0001	0.0319	0.8557	0.0087	0.0009	0.0022	0.0003	0.0189
PNW79356.1	Cell membrane	Membrane	0.1616	0.1452	0.0019	0.1183	0.5173	0.0126	0.0016	0.0032	0.0003	0.038
PNW79145.1	Cell membrane	Membrane	0.121	0.2726	0.0121	0.0036	0.5758	0.0064	0.0002	0.0044	0.0015	0.0025
PNW79144.1	Cell membrane	Membrane	0.121	0.2726	0.0121	0.0036	0.5758	0.0064	0.0002	0.0044	0.0015	0.0025
PNW79869.1	Cell membrane	Membrane	0.0116	0.0037	0.0002	0.0273	0.9489	0.001	0.0006	0.0002	0.0002	0.0061
PNW79867.1	Cell membrane	Membrane	0.0001	0.0	0.0	0.001	0.9945	0.0025	0.0	0.0002	0.0014	0.0002
PNW80002.1	Cytoplasm	Soluble	0.1788	0.4624	0.0148	0.1108	0.1866	0.0002	0.0453	0.0005	0.0003	0.0004
PNW79710.1	Cell membrane	Membrane	0.0002	0.0002	0.0001	0.0012	0.9931	0.0032	0.0	0.0013	0.0005	0.0003
PNW80237.1	Extracellular	Soluble	0.0005	0.0004	0.7274	0.0009	0.1232	0.0425	0.0	0.0494	0.0556	0.0
PNW79875.1	Cell membrane	Membrane	0.0222	0.0088	0.0003	0.017	0.9474	0.0014	0.0008	0.0003	0.0002	0.0017
PNW79623.1	Cell membrane	Membrane	0.0	0.0	0.0556	0.0002	0.9421	0.0013	0.0	0.0001	0.0005	0.0
PNW79942.1	Cell membrane	Membrane	0.0014	0.0001	0.0	0.0025	0.8628	0.0894	0.0001	0.0221	0.0209	0.0008
PNW79871.1	Cell membrane	Membrane	0.0074	0.0034	0.0	0.0146	0.9642	0.0026	0.0003	0.0006	0.0003	0.0066
PNW80356.1	Cell membrane	Membrane	0.0	0.0	0.0	0.0	0.998	0.0018	0.0	0.0002	0.0	0.0
PNW79563.1	Cell membrane	Membrane	0.0072	0.0011	0.0018	0.0041	0.9593	0.0201	0.0001	0.0057	0.0004	0.0002
PNW79874.1	Cell membrane	Membrane	0.1274	0.115	0.0023	0.0538	0.6069	0.0026	0.005	0.0008	0.0001	0.0862
PNW79662.1	Cell membrane	Membrane	0.0239	0.0108	0.0001	0.0123	0.9413	0.0067	0.0005	0.0018	0.0004	0.0023
PNW80014.1	Cell membrane	Membrane	0.0001	0.0	0.0011	0.0002	0.9981	0.0003	0.0	0.0002	0.0	0.0
PNW79668.1	Cell membrane	Membrane	0.0	0.0	0.0	0.0	0.9985	0.0011	0.0	0.0002	0.0002	0.0
PNW79271.1	Cell membrane	Membrane	0.1539	0.2598	0.0017	0.0253	0.5516	0.0036	0.0017	0.0011	0.0002	0.0011
PNW80239.1	Cell membrane	Membrane	0.124	0.1433	0.0011	0.0174	0.6928	0.0067	0.001	0.0013	0.0004	0.0119
PNW79667.1	Cell membrane	Membrane	0.0002	0.0	0.0	0.0004	0.9972	0.0016	0.0	0.0003	0.0002	0.0
PNW79665.1	Cell membrane	Membrane	0.0005	0.0001	0.0	0.0015	0.9957	0.0016	0.0	0.0002	0.0002	0.0002
PNW79659.1	Cell membrane	Membrane	0.0	0.0	0.0	0.0	0.9977	0.0019	0.0	0.0002	0.0002	0.0
PNW79660.1	Cell membrane	Membrane	0.0	0.0	0.0	0.0	0.9982	0.0015	0.0	0.0002	0.0001	0.0
PNW80347.1	Cell membrane	Membrane	0.0217	0.0099	0.0683	0.0241	0.8068	0.0185	0.0003	0.0476	0.0009	0.0018
PNW80348.1	Cell membrane	Membrane	0.0218	0.0097	0.0689	0.0241	0.8072	0.0185	0.0003	0.0471	0.0009	0.0015
PNW79156.1	Cell membrane	Membrane	0.0014	0.0001	0.0393	0.001	0.9532	0.0031	0.0	0.0018	0.0001	0.0
PNW79714.1	Cell membrane	Membrane	0.0585	0.0655	0.0199	0.0642	0.7796	0.002	0.0059	0.0028	0.0006	0.0009
PNW79566.1	Cell membrane	Membrane	0.0414	0.0153	0.0	0.0257	0.9137	0.002	0.0004	0.0008	0.0002	0.0005
PNW79728.1	Cytoplasm	Soluble	0.0596	0.5496	0.0408	0.0227	0.3166	0.001	0.0081	0.0006	0.0009	0.0001
PNW80001.1	Cell membrane	Membrane	0.0131	0.0032	0.0185	0.0055	0.9531	0.0048	0.0001	0.0015	0.0001	0.0
PNW80000.1	Cell membrane	Membrane	0.0131	0.0032	0.0183	0.0055	0.9534	0.0048	0.0001	0.0015	0.0001	0.0
PNW81096.1	Mitochondrion	Membrane	0.0002	0.0007	0.0008	0.9762	0.0017	0.0054	0.0104	0.0011	0.0	0.0035
PNW80661.1	Golgi apparatus	Membrane	0.0	0.0	0.0	0.0018	0.0447	0.1427	0.0	0.8098	0.0009	0.0
PNW70238.1	Extracellular	Soluble	0.0007	0.004	0.486	0.0678	0.0571	0.0542	0.0055	0.0397	0.2814	0.0035
PNW80505.1	Golgi apparatus	Membrane	0.0448	0.0045	0.0347	0.3141	0.134	0.0875	0.0058	0.3574	0.0024	0.0147
PNW70186.1	Extracellular	Soluble	0.0	0.0001	0.9939	0.0051	0.0001	0.0002	0.0	0.0001	0.0004	0.0
PNW81113.1	Plastid	Membrane	0.0011	0.0527	0.0035	0.3692	0.0036	0.0019	0.553	0.0002	0.0035	0.0112
PNW80461.1	Mitochondrion	Membrane	0.0065	0.0052	0.0168	0.3435	0.1581	0.0714	0.3091	0.0406	0.0339	0.0149
PNW80598.1	Extracellular	Soluble	0.0	0.0001	0.9956	0.001	0.0	0.0005	0.0	0.0	0.0027	0.0
PNW80678.1	Mitochondrion	Membrane	0.0031	0.0346	0.1135	0.5281	0.0227	0.1672	0.0032	0.0477	0.0142	0.0658
PNW80620.1	Extracellular	Soluble	0.0	0.0001	0.9969	0.0004	0.0	0.0005	0.0	0.0	0.0022	0.0
PNW80602.1	Extracellular	Soluble	0.0	0.0002	0.9981	0.0004	0.0	0.0001	0.0	0.0	0.0012	0.0
PNW80596.1	Extracellular	Soluble	0.0	0.0002	0.992	0.0001	0.0	0.0013	0.0	0.0	0.0064	0.0
PNW80597.1	Extracellular	Soluble	0.0	0.0002	0.992	0.0001	0.0	0.0013	0.0	0.0	0.0064	0.0
PNW80902.1	Plastid	Membrane	0.0005	0.0016	0.0004	0.0402	0.002	0.0023	0.9411	0.0002	0.003	0.0086
PNW80568.1	Endoplasmic reticulum	Membrane	0.0081	0.0014	0.0007	0.0955	0.0744	0.5472	0.0074	0.1079	0.1417	0.0156
PNW80595.1	Extracellular	Soluble	0.0	0.0008	0.9964	0.0013	0.0	0.0004	0.0	0.0	0.0009	0.0
PNW81104.1	Mitochondrion	Membrane	0.0007	0.0003	0.0004	0.8805	0.0261	0.0539	0.0008	0.0292	0.0007	0.0073
PNW70433.1	Mitochondrion	Membrane	0.0264	0.0986	0.027	0.5261	0.1341	0.0062	0.1501	0.0064	0.0061	0.019
PNW80767.1	Endoplasmic reticulum	Membrane	0.0035	0.0007	0.0015	0.1163	0.0487	0.6368	0.0005	0.1701	0.0079	0.014
PNW80438.1	Plastid	Membrane	0.004	0.0123	0.0004	0.0951	0.0217	0.0077	0.7817	0.0005	0.0132	0.0633
PNW80708.1	Cell membrane	Membrane	0.0001	0.0	0.0	0.0058	0.9224	0.0292	0.0076	0.0343	0.0004	0.0
PNW81105.1	Mitochondrion	Membrane	0.0026	0.0027	0.0103	0.8473	0.0624	0.0233	0.0021	0.0368	0.0038	0.0087
PNW80594.1	Golgi apparatus	Soluble	0.0138	0.057	0.2541	0.0973	0.0739	0.0535	0.0308	0.3068	0.1125	0.0003
PNW80381.1	Plastid	Membrane	0.0003	0.0002	0.0003	0.2394	0.0362	0.0022	0.7114	0.0011	0.008	0.0009
PNW80632.1	Cell membrane	Membrane	0.0936	0.0195	0.0105	0.1835	0.6485	0.0076	0.0007	0.0336	0.0004	0.0022
PNW80397.1	Endoplasmic reticulum	Membrane	0.0025	0.0082	0.0002	0.3171	0.0224	0.3664	0.0207	0.0045	0.0038	0.2542
PNW80420.1	Endoplasmic reticulum	Membrane	0.0029	0.0011	0.0008	0.0964	0.2611	0.525	0.0084	0.0381	0.0235	0.0428
PNW80629.1	Cell membrane	Membrane	0.1694	0.2179	0.0649	0.2084	0.312	0.0018	0.0022	0.0211	0.0002	0.0021
PNW80513.1	Plastid	Membrane	0.0002	0.0002	0.0003	0.0702	0.0471	0.0049	0.8713	0.0007	0.0029	0.0021
PNW80512.1	Plastid	Membrane	0.0002	0.0002	0.0003	0.0702	0.0471	0.0049	0.8713	0.0007	0.0029	0.0021
PNW80514.1	Plastid	Membrane	0.0002	0.0002	0.0003	0.0702	0.0471	0.0049	0.8713	0.0007	0.0029	0.0021
PNW81050.1	Endoplasmic reticulum	Membrane	0.0003	0.0004	0.279	0.0072	0.1392	0.4825	0.002	0.0568	0.0319	0.0006
PNW70270.1	Extracellular	Soluble	0.0	0.0	0.6018	0.0009	0.1956	0.0552	0.0001	0.0123	0.134	0.0
PNW70269.1	Cell membrane	Membrane	0.0006	0.0003	0.0109	0.0286	0.5274	0.2672	0.0031	0.0952	0.0623	0.0043
PNW80429.1	Plastid	Membrane	0.0013	0.0019	0.0001	0.1218	0.0562	0.0026	0.7972	0.0001	0.0065	0.0122
PNW81090.1	Cytoplasm	Soluble	0.2468	0.6855	0.0023	0.0242	0.0062	0.0011	0.0085	0.0012	0.0228	0.0015
PNW70259.1	Endoplasmic reticulum	Membrane	0.0	0.0	0.0001	0.0039	0.0552	0.8819	0.0	0.0416	0.017	0.0003
PNW80434.1	Plastid	Membrane	0.0017	0.0011	0.0001	0.1357	0.0868	0.0059	0.7494	0.0004	0.0064	0.0124
PNW80433.1	Plastid	Membrane	0.0017	0.0011	0.0001	0.1357	0.0868	0.0059	0.7494	0.0004	0.0064	0.0124
PNW80750.1	Mitochondrion	Membrane	0.0047	0.0003	0.0023	0.5004	0.2561	0.0382	0.1797	0.0102	0.0049	0.0032
PNW80698.1	Cell membrane	Membrane	0.0567	0.0049	0.0399	0.0767	0.6941	0.0395	0.0103	0.008	0.0078	0.0619
PNW80748.1	Mitochondrion	Membrane	0.0047	0.0003	0.0023	0.5004	0.2561	0.0382	0.1797	0.0102	0.0049	0.0032
PNW80749.1	Mitochondrion	Membrane	0.0048	0.0003	0.0022	0.499	0.2587	0.0385	0.1783	0.0103	0.0048	0.0032
PNW80699.1	Cell membrane	Membrane	0.0012	0.0023	0.0043	0.0623	0.4256	0.149	0.0047	0.197	0.0657	0.0878
PNW80702.1	Cell membrane	Membrane	0.0003	0.0001	0.0002	0.0395	0.6148	0.1729	0.0017	0.1141	0.056	0.0004
PNW81020.1	Endoplasmic reticulum	Soluble	0.0006	0.0009	0.4189	0.0076	0.0017	0.4271	0.0005	0.0378	0.1048	0.0
PNW70404.1	Endoplasmic reticulum	Membrane	0.012	0.0257	0.0082	0.054	0.0882	0.534	0.0574	0.1354	0.0765	0.0085
PNW70182.1	Endoplasmic reticulum	Membrane	0.0006	0.0001	0.0	0.0212	0.2524	0.5003	0.0116	0.1787	0.0326	0.0025
PNW70184.1	Endoplasmic reticulum	Membrane	0.0251	0.0038	0.0	0.0212	0.0769	0.6855	0.0047	0.1268	0.0234	0.0324
PNW81052.1	Lysosome/Vacuole	Membrane	0.0001	0.0007	0.0003	0.0324	0.3391	0.0242	0.0109	0.0163	0.5748	0.0012
PNW70224.1	Mitochondrion	Membrane	0.009	0.019	0.065	0.6414	0.1356	0.0158	0.0092	0.0316	0.0024	0.071
PNW81215.1	Extracellular	Soluble	0.0	0.0001	0.9918	0.0	0.0024	0.003	0.0	0.0	0.0027	0.0
PNW81091.1	Endoplasmic reticulum	Membrane	0.0538	0.0259	0.0026	0.1873	0.1301	0.2239	0.0188	0.081	0.1483	0.1283
PNW70231.1	Cell membrane	Membrane	0.0	0.0002	0.039	0.0019	0.4338	0.0202	0.0001	0.0819	0.4228	0.0
PNW81039.1	Endoplasmic reticulum	Membrane	0.0036	0.0042	0.0017	0.1445	0.2188	0.4389	0.0574	0.0472	0.0407	0.043
PNW81041.1	Endoplasmic reticulum	Membrane	0.0036	0.0042	0.0017	0.1445	0.2188	0.4389	0.0574	0.0472	0.0407	0.043
PNW81076.1	Endoplasmic reticulum	Membrane	0.0556	0.0138	0.0002	0.0272	0.124	0.6102	0.0111	0.0882	0.0243	0.0455
PNW81042.1	Mitochondrion	Membrane	0.0011	0.0051	0.0002	0.4833	0.0028	0.0016	0.4799	0.0002	0.0061	0.0197
PNW81040.1	Mitochondrion	Membrane	0.0339	0.0085	0.0009	0.3038	0.1018	0.2684	0.1003	0.0318	0.0143	0.1363
PNW81235.1	Extracellular	Soluble	0.0014	0.0021	0.5628	0.1308	0.2316	0.0164	0.0001	0.0271	0.0277	0.0
PNW70412.1	Cell membrane	Membrane	0.0044	0.0007	0.014	0.0174	0.9498	0.0055	0.0012	0.0064	0.0003	0.0005
PNW80539.1	Peroxisome	Soluble	0.0062	0.1058	0.0065	0.147	0.1035	0.037	0.0258	0.0075	0.2197	0.3409
PNW70260.1	Plastid	Membrane	0.0028	0.0034	0.0004	0.1152	0.0955	0.0229	0.4876	0.0151	0.2383	0.0189
PNW80952.1	Cell membrane	Membrane	0.0001	0.0003	0.0108	0.1101	0.7102	0.0325	0.0073	0.001	0.1244	0.0033
PNW80704.1	Mitochondrion	Membrane	0.0205	0.0245	0.0018	0.5079	0.1106	0.0112	0.0288	0.0009	0.0011	0.2927
PNW70466.1	Endoplasmic reticulum	Membrane	0.0001	0.0002	0.0003	0.0054	0.2785	0.3982	0.0003	0.0797	0.2333	0.0039
PNW80540.1	Peroxisome	Soluble	0.0064	0.1651	0.0044	0.1459	0.0508	0.0197	0.1545	0.0025	0.1333	0.3175
PNW70229.1	Endoplasmic reticulum	Membrane	0.0	0.0001	0.0	0.0074	0.0087	0.9346	0.0	0.0416	0.0044	0.0032
PNW80859.1	Cell membrane	Membrane	0.0001	0.0	0.0001	0.009	0.6438	0.1802	0.0012	0.0752	0.0898	0.0006
PNW81238.1	Nucleus	Soluble	0.6312	0.2905	0.0005	0.0377	0.0047	0.0002	0.0017	0.0004	0.0002	0.0328
PNW80719.1	Cell membrane	Membrane	0.01	0.0021	0.0004	0.1163	0.7073	0.0365	0.0884	0.0071	0.0034	0.0284
PNW81051.1	Cell membrane	Membrane	0.0001	0.0	0.0009	0.0033	0.8904	0.0456	0.0006	0.0209	0.0381	0.0001
PNW70235.1	Golgi apparatus	Membrane	0.0307	0.0176	0.0012	0.0272	0.2253	0.2991	0.0058	0.3078	0.0356	0.0497
PNW70220.1	Cell membrane	Membrane	0.0	0.0	0.0	0.0018	0.976	0.0079	0.0	0.003	0.0112	0.0001
PNW80928.1	Cell membrane	Membrane	0.0004	0.001	0.0001	0.0353	0.5814	0.0864	0.0016	0.0306	0.2583	0.005
PNW81257.1	Plastid	Membrane	0.0023	0.0005	0.0001	0.116	0.2367	0.0273	0.5557	0.0141	0.0426	0.0049
PNW80709.1	Cell membrane	Membrane	0.0015	0.0001	0.0051	0.0053	0.9267	0.0053	0.0001	0.0548	0.0011	0.0001
PNW70315.1	Extracellular	Soluble	0.0	0.0	0.9997	0.0	0.0	0.0002	0.0	0.0	0.0	0.0
PNW81049.1	Mitochondrion	Membrane	0.0001	0.0001	0.0044	0.6494	0.1789	0.0273	0.0085	0.1222	0.0016	0.0074
PNW81198.1	Extracellular	Soluble	0.0003	0.0011	0.7531	0.0149	0.0119	0.169	0.0006	0.0018	0.0473	0.0001
PNW81197.1	Extracellular	Soluble	0.0003	0.0011	0.7531	0.0149	0.0119	0.169	0.0006	0.0018	0.0473	0.0001
PNW80746.1	Extracellular	Soluble	0.0002	0.0016	0.4845	0.0022	0.004	0.1202	0.0003	0.0028	0.384	0.0001
PNW80747.1	Extracellular	Soluble	0.0002	0.0016	0.4845	0.0022	0.004	0.1202	0.0003	0.0028	0.384	0.0001
PNW70183.1	Extracellular	Soluble	0.0	0.0015	0.8685	0.0073	0.0004	0.0376	0.0006	0.0	0.0839	0.0002
PNW80777.1	Mitochondrion	Membrane	0.0051	0.0042	0.0002	0.381	0.2247	0.1435	0.0253	0.056	0.0879	0.072
PNW80544.1	Cell membrane	Membrane	0.0	0.0	0.0	0.0044	0.5284	0.0135	0.0001	0.0069	0.4446	0.002
PNW80713.1	Cell membrane	Membrane	0.0006	0.0005	0.0741	0.0031	0.9027	0.0045	0.0005	0.0131	0.0009	0.0
PNW80712.1	Cell membrane	Membrane	0.0009	0.0007	0.0643	0.0041	0.9077	0.0043	0.0009	0.0163	0.0007	0.0001
PNW70279.1	Cell membrane	Membrane	0.0002	0.0002	0.0021	0.0534	0.5823	0.0099	0.0234	0.0102	0.3173	0.0011
PNW80516.1	Peroxisome	Membrane	0.0103	0.0438	0.0046	0.1375	0.0452	0.2839	0.0102	0.0671	0.0151	0.3822
PNW80563.1	Cell membrane	Membrane	0.0034	0.0083	0.0048	0.1193	0.5221	0.1104	0.008	0.0046	0.0355	0.1836
PNW70234.1	Cell membrane	Membrane	0.012	0.0047	0.0013	0.2652	0.3961	0.0147	0.2546	0.0051	0.0014	0.0449
PNW80817.1	Cell membrane	Membrane	0.0	0.0	0.0004	0.0103	0.8668	0.0587	0.0004	0.0235	0.0395	0.0003
PNW70282.1	Plastid	Membrane	0.0	0.0	0.0005	0.1274	0.1768	0.0061	0.5873	0.0024	0.0982	0.0012
PNW80564.1	Cell membrane	Membrane	0.0001	0.0003	0.002	0.0111	0.8678	0.0465	0.0002	0.0149	0.0517	0.0054
PNW80861.1	Cell membrane	Membrane	0.0	0.0	0.0	0.0202	0.9469	0.0097	0.0004	0.0012	0.0212	0.0003
PNW80768.1	Cell membrane	Membrane	0.0	0.0	0.0	0.0002	0.9275	0.0153	0.0	0.0248	0.0321	0.0
PNW80657.1	Cell membrane	Membrane	0.0	0.0	0.0	0.0013	0.9641	0.009	0.0	0.01	0.0155	0.0001
PNW70423.1	Cell membrane	Membrane	0.0564	0.0679	0.0825	0.0195	0.5809	0.1114	0.0047	0.0328	0.0213	0.0227
PNW70278.1	Extracellular	Soluble	0.0	0.0001	0.9966	0.0001	0.0003	0.0006	0.0	0.0001	0.0022	0.0
PNW80976.1	Cell membrane	Membrane	0.0	0.0	0.0	0.0101	0.8329	0.0073	0.0003	0.0023	0.1465	0.0005
PNW80864.1	Cell membrane	Membrane	0.0	0.0	0.0006	0.0016	0.8242	0.0443	0.0001	0.0122	0.1165	0.0004
PNW80533.1	Cell membrane	Membrane	0.0005	0.0026	0.1621	0.0141	0.5622	0.0528	0.0109	0.012	0.1793	0.0035
PNW80739.1	Cell membrane	Membrane	0.0001	0.0	0.0	0.0046	0.8455	0.0347	0.0001	0.0123	0.1019	0.0006
PNW80625.1	Cell membrane	Membrane	0.0624	0.0058	0.0006	0.0376	0.4139	0.3595	0.0066	0.038	0.011	0.0648
PNW80988.1	Mitochondrion	Membrane	0.0014	0.0004	0.002	0.4759	0.1586	0.0082	0.3364	0.0017	0.0039	0.0115
PNW81110.1	Mitochondrion	Membrane	0.0033	0.0133	0.0211	0.3052	0.2805	0.2333	0.0627	0.0118	0.0015	0.0674
PNW80458.1	Nucleus	Soluble	0.5244	0.402	0.0002	0.0027	0.0341	0.0076	0.0006	0.0041	0.0015	0.0229
PNW80666.1	Cell membrane	Membrane	0.0	0.0	0.0	0.0008	0.968	0.0034	0.0	0.002	0.0257	0.0
PNW80667.1	Cell membrane	Membrane	0.0	0.0	0.0	0.0009	0.9631	0.0041	0.0	0.0021	0.0297	0.0
PNW80522.1	Peroxisome	Membrane	0.0102	0.0983	0.0085	0.1676	0.1363	0.0189	0.0106	0.0009	0.0114	0.5373
PNW80744.1	Cell membrane	Membrane	0.0026	0.0008	0.0973	0.0053	0.8544	0.0263	0.0005	0.011	0.0011	0.0005
PNW81022.1	Cell membrane	Membrane	0.0001	0.0	0.0	0.0083	0.9118	0.0087	0.0002	0.0021	0.0679	0.0008
PNW80518.1	Cell membrane	Membrane	0.0	0.0	0.0003	0.0004	0.9754	0.014	0.0	0.0069	0.0029	0.0
PNW70395.1	Golgi apparatus	Membrane	0.0969	0.1074	0.0008	0.0491	0.2176	0.0441	0.07	0.3585	0.0364	0.0193
PNW70444.1	Mitochondrion	Membrane	0.0036	0.0248	0.0006	0.6328	0.0065	0.0045	0.2133	0.0004	0.0015	0.112
PNW81134.1	Extracellular	Soluble	0.0022	0.0038	0.6897	0.0049	0.1933	0.0165	0.0001	0.0176	0.0719	0.0
PNW80462.1	Cytoplasm	Membrane	0.1558	0.2015	0.0063	0.1453	0.1917	0.0762	0.0092	0.0108	0.0044	0.1988
PNW80878.1	Cell membrane	Membrane	0.0003	0.0003	0.0382	0.2547	0.2782	0.2443	0.0113	0.1537	0.0144	0.0047
PNW70247.1	Extracellular	Soluble	0.0002	0.0007	0.5216	0.0007	0.0099	0.3289	0.0001	0.0011	0.1366	0.0001
PNW70445.1	Cell membrane	Membrane	0.0016	0.0008	0.0033	0.0037	0.8852	0.0192	0.0019	0.0813	0.003	0.0001
PNW80858.1	Mitochondrion	Membrane	0.001	0.0096	0.0139	0.4367	0.0973	0.267	0.0304	0.0696	0.0186	0.0559
PNW80801.1	Endoplasmic reticulum	Membrane	0.0	0.0	0.0	0.0017	0.2842	0.4346	0.0	0.1254	0.1535	0.0004
PNW81245.1	Cell membrane	Membrane	0.0	0.0	0.0	0.0003	0.9882	0.0025	0.0	0.001	0.008	0.0
PNW80968.1	Extracellular	Soluble	0.0056	0.0022	0.6493	0.0061	0.12	0.0627	0.0	0.1139	0.0401	0.0001
PNW80407.1	Extracellular	Soluble	0.0014	0.0006	0.7255	0.002	0.1341	0.0203	0.0	0.098	0.0181	0.0
PNW81145.1	Cell membrane	Membrane	0.003	0.0014	0.0252	0.0224	0.9313	0.0058	0.0005	0.0005	0.0046	0.0053
PNW81031.1	Cell membrane	Membrane	0.0007	0.0009	0.0007	0.056	0.8082	0.0683	0.0503	0.0024	0.0075	0.005
PNW80823.1	Cell membrane	Membrane	0.1153	0.0207	0.0008	0.1231	0.7176	0.0031	0.0077	0.0047	0.0001	0.007
PNW80493.1	Cell membrane	Membrane	0.2385	0.2947	0.0067	0.0228	0.307	0.0329	0.0009	0.004	0.0037	0.0887
PNW80973.1	Cell membrane	Membrane	0.0298	0.0033	0.0012	0.078	0.858	0.0043	0.001	0.0006	0.0012	0.0227
PNW80685.1	Extracellular	Soluble	0.0	0.0	0.5094	0.0004	0.4319	0.0134	0.0	0.001	0.0439	0.0
PNW80689.1	Cell membrane	Membrane	0.0001	0.0	0.2581	0.0003	0.7205	0.0102	0.0	0.0013	0.0096	0.0
PNW80937.1	Cell membrane	Membrane	0.0001	0.0006	0.1071	0.0001	0.7772	0.0356	0.0	0.0048	0.0746	0.0
PNW81250.1	Cell membrane	Membrane	0.0005	0.0004	0.0018	0.0008	0.838	0.1364	0.0001	0.0203	0.0015	0.0001
PNW80828.1	Cell membrane	Membrane	0.0038	0.0025	0.0015	0.2907	0.66	0.0016	0.0178	0.0219	0.0001	0.0002
PNW81060.1	Cell membrane	Membrane	0.1689	0.1803	0.0005	0.0554	0.4595	0.0059	0.0744	0.0043	0.0015	0.0493
PNW81206.1	Cell membrane	Membrane	0.217	0.1772	0.0036	0.1044	0.4659	0.001	0.0134	0.0016	0.0001	0.0156
PNW81032.1	Cell membrane	Membrane	0.0	0.0	0.0	0.0	0.9987	0.0012	0.0	0.0	0.0	0.0
PNW81258.1	Cell membrane	Membrane	0.006	0.0024	0.0014	0.0158	0.8733	0.0293	0.001	0.0456	0.0179	0.0073
PNW81043.1	Cell membrane	Membrane	0.0	0.0	0.0	0.0	0.9996	0.0004	0.0	0.0	0.0	0.0
PNW81181.1	Nucleus	Soluble	0.5941	0.3662	0.0004	0.0073	0.0185	0.0004	0.0008	0.0004	0.0002	0.0118
PNW80784.1	Extracellular	Soluble	0.0	0.0001	0.9941	0.0	0.0014	0.0013	0.0	0.0001	0.0029	0.0
PNW80783.1	Extracellular	Soluble	0.0	0.0001	0.9941	0.0	0.0014	0.0013	0.0	0.0001	0.0029	0.0
PNW80812.1	Cell membrane	Membrane	0.0004	0.0003	0.2526	0.0021	0.5329	0.0107	0.0	0.1975	0.0035	0.0
PNW81108.1	Cell membrane	Membrane	0.0002	0.0002	0.0022	0.0055	0.5626	0.0476	0.0032	0.3432	0.0346	0.0006
PNW70273.1	Cell membrane	Membrane	0.0001	0.0001	0.3141	0.0003	0.6775	0.0037	0.0	0.0018	0.0023	0.0
PNW70274.1	Cell membrane	Membrane	0.0001	0.0001	0.3179	0.0003	0.6741	0.0036	0.0	0.0018	0.0021	0.0
PNW81100.1	Cell membrane	Membrane	0.0656	0.0831	0.0011	0.0287	0.7841	0.0115	0.0007	0.0042	0.0006	0.0204
PNW81266.1	Cell membrane	Membrane	0.0	0.0	0.0001	0.0018	0.9976	0.0003	0.0	0.0001	0.0	0.0001
PNW80920.1	Extracellular	Soluble	0.0244	0.0781	0.6714	0.0577	0.0927	0.0103	0.0139	0.0221	0.0294	0.0
PNW80427.1	Extracellular	Soluble	0.0	0.0	0.9974	0.0	0.0005	0.0005	0.0	0.0	0.0016	0.0
PNW80488.1	Cell membrane	Membrane	0.0	0.0	0.0013	0.0001	0.9981	0.0003	0.0	0.0002	0.0	0.0
PNW80487.1	Cell membrane	Membrane	0.0	0.0	0.0013	0.0001	0.9981	0.0003	0.0	0.0002	0.0	0.0
PNW81255.1	Cell membrane	Membrane	0.0	0.0	0.0	0.0004	0.8225	0.1368	0.0	0.0317	0.0085	0.0001
PNW80737.1	Cell membrane	Membrane	0.0213	0.001	0.0003	0.019	0.8848	0.0557	0.0002	0.0115	0.0007	0.0055
PNW81256.1	Cell membrane	Membrane	0.0	0.0	0.0	0.0004	0.8225	0.1368	0.0	0.0317	0.0085	0.0001
PNW80472.1	Cytoplasm	Soluble	0.2173	0.3744	0.0028	0.048	0.2026	0.0136	0.0396	0.005	0.0039	0.0928
PNW80411.1	Cell membrane	Membrane	0.0134	0.0021	0.0036	0.0308	0.7091	0.1269	0.008	0.0585	0.04	0.0076
PNW80565.1	Cell membrane	Membrane	0.0	0.0	0.0	0.0003	0.993	0.0042	0.0	0.0016	0.0007	0.0
PNW80740.1	Nucleus	Soluble	0.4481	0.1656	0.0289	0.2406	0.0901	0.0008	0.0027	0.0042	0.0005	0.0186
PNW81061.1	Cell membrane	Membrane	0.0005	0.0001	0.0002	0.0034	0.9945	0.0008	0.0001	0.0001	0.0	0.0003
PNW80921.1	Cell membrane	Membrane	0.1365	0.066	0.0704	0.0708	0.6431	0.0003	0.0119	0.0007	0.0001	0.0003
PNW80808.1	Cell membrane	Membrane	0.0	0.0	0.0	0.0001	0.9963	0.0012	0.0	0.0004	0.0019	0.0
PNW70367.1	Cell membrane	Membrane	0.0	0.0	0.0	0.0001	0.9972	0.0014	0.0	0.0003	0.0009	0.0
PNW80419.1	Cell membrane	Membrane	0.0856	0.058	0.0014	0.0645	0.6604	0.0148	0.0017	0.0043	0.0038	0.1055
PNW80686.1	Cell membrane	Membrane	0.0008	0.0001	0.0	0.0053	0.8643	0.1199	0.0001	0.0059	0.0018	0.0019
PNW70200.1	Cell membrane	Membrane	0.0	0.0	0.0	0.0	0.9802	0.0171	0.0	0.0022	0.0005	0.0
PNW70452.1	Cell membrane	Membrane	0.0	0.0	0.0	0.0	0.9999	0.0	0.0	0.0	0.0	0.0
PNW81211.1	Extracellular	Soluble	0.0	0.0001	0.9917	0.0001	0.0034	0.0026	0.0	0.0	0.0022	0.0
PNW80987.1	Cell membrane	Membrane	0.0353	0.0169	0.0049	0.0473	0.664	0.0901	0.0034	0.0719	0.0009	0.0652
PNW81135.1	Cell membrane	Membrane	0.0937	0.1688	0.0079	0.0522	0.6017	0.017	0.013	0.0209	0.0219	0.0029
PNW70308.1	Cell membrane	Membrane	0.0	0.0	0.0	0.0	0.9968	0.0012	0.0	0.0003	0.0017	0.0
PNW70302.1	Cell membrane	Membrane	0.0	0.0	0.0	0.0	0.9961	0.0015	0.0	0.0003	0.0021	0.0
PNW70301.1	Cell membrane	Membrane	0.0	0.0	0.0	0.0	0.9957	0.0016	0.0	0.0003	0.0023	0.0
PNW70207.1	Cell membrane	Membrane	0.2573	0.0343	0.0127	0.017	0.5352	0.0075	0.0004	0.1327	0.001	0.0019
PNW80761.1	Cell membrane	Membrane	0.0	0.0	0.3886	0.0005	0.4605	0.0753	0.0	0.0291	0.046	0.0
PNW70213.1	Cell membrane	Membrane	0.0007	0.0003	0.0828	0.0022	0.8877	0.0087	0.0	0.0155	0.002	0.0001
PNW80850.1	Extracellular	Soluble	0.0	0.0002	0.892	0.0001	0.0068	0.0206	0.0	0.0028	0.0774	0.0
PNW70467.1	Cell membrane	Membrane	0.0	0.0	0.0001	0.0012	0.5907	0.1334	0.0001	0.2687	0.0057	0.0
PNW70454.1	Cell membrane	Membrane	0.0084	0.0022	0.0002	0.0144	0.9589	0.0046	0.0014	0.0014	0.0032	0.0052
PNW80796.1	Cell membrane	Membrane	0.0293	0.0218	0.0002	0.0353	0.8357	0.0373	0.0034	0.01	0.0088	0.0182
PNW80797.1	Endoplasmic reticulum	Membrane	0.0035	0.0039	0.0014	0.0544	0.1416	0.6632	0.0029	0.0856	0.0194	0.0241
PNW80738.1	Cell membrane	Membrane	0.0006	0.0001	0.0	0.0008	0.8947	0.0526	0.0	0.0089	0.042	0.0003
PNW70372.1	Cell membrane	Membrane	0.0104	0.0018	0.0	0.0178	0.924	0.0304	0.0001	0.0043	0.001	0.0101
PNW81136.1	Cell membrane	Membrane	0.1186	0.2364	0.0179	0.0364	0.5466	0.0078	0.0088	0.0104	0.0155	0.0016
PNW80653.1	Cell membrane	Membrane	0.0285	0.0028	0.0	0.0249	0.9392	0.0008	0.0008	0.0003	0.0	0.0027
PNW70290.1	Cell membrane	Membrane	0.0268	0.0219	0.0007	0.0416	0.7782	0.0283	0.0016	0.011	0.0022	0.0878
PNW80382.1	Cell membrane	Membrane	0.0	0.0	0.0	0.0	0.9996	0.0003	0.0	0.0	0.0001	0.0
PNW80681.1	Cell membrane	Membrane	0.0	0.0	0.0	0.0	0.9962	0.0022	0.0	0.0006	0.001	0.0
PNW70325.1	Cell membrane	Membrane	0.0004	0.0001	0.0002	0.0009	0.7748	0.0882	0.0	0.0235	0.1118	0.0002
PNW70409.1	Cell membrane	Membrane	0.002	0.0005	0.0	0.0138	0.9354	0.0385	0.0002	0.0051	0.0015	0.0031
PNW81097.1	Cell membrane	Membrane	0.0358	0.0037	0.0	0.0098	0.9046	0.0338	0.0003	0.0091	0.0023	0.0005
PNW80622.1	Cell membrane	Membrane	0.0817	0.072	0.0008	0.0591	0.7644	0.0009	0.0188	0.0009	0.0	0.0015
PNW80916.1	Cell membrane	Membrane	0.0608	0.0445	0.0009	0.0086	0.5489	0.1902	0.0002	0.0845	0.0034	0.0579
PNW80929.1	Cell membrane	Membrane	0.0001	0.0	0.1305	0.0007	0.8575	0.0068	0.0	0.0032	0.0012	0.0
PNW80525.1	Cell membrane	Membrane	0.0005	0.0002	0.0	0.0022	0.9847	0.0086	0.0	0.0013	0.0017	0.0008
PNW80374.1	Cell membrane	Membrane	0.198	0.34	0.0046	0.0012	0.4261	0.004	0.0	0.0253	0.0002	0.0006
PNW80534.1	Cell membrane	Membrane	0.0	0.0	0.099	0.0003	0.8871	0.0034	0.0	0.0032	0.0071	0.0
PNW80914.1	Extracellular	Soluble	0.3696	0.1041	0.3956	0.0171	0.1114	0.0006	0.0001	0.001	0.0004	0.0002
PNW80915.1	Extracellular	Soluble	0.3696	0.1041	0.3956	0.0171	0.1114	0.0006	0.0001	0.001	0.0004	0.0002
PNW81093.1	Peroxisome	Membrane	0.0429	0.1471	0.0007	0.3523	0.0139	0.0014	0.0096	0.0002	0.0005	0.4314
PNW81010.1	Cell membrane	Membrane	0.0001	0.0	0.009	0.0003	0.9845	0.0052	0.0	0.0007	0.0002	0.0001
PNW81011.1	Cell membrane	Membrane	0.0001	0.0	0.0062	0.0003	0.9873	0.0051	0.0	0.0007	0.0002	0.0001
PNW80463.1	Cell membrane	Membrane	0.0646	0.1251	0.044	0.0802	0.6601	0.0036	0.016	0.0008	0.0011	0.0045
PNW70271.1	Cell membrane	Membrane	0.3009	0.2132	0.0027	0.0272	0.432	0.0056	0.0007	0.0035	0.0007	0.0134
PNW70459.1	Cell membrane	Membrane	0.0	0.0	0.0	0.0	0.9992	0.0005	0.0	0.0001	0.0002	0.0
PNW81094.1	Nucleus	Membrane	0.3557	0.2692	0.0006	0.1057	0.1457	0.0101	0.0022	0.0013	0.0005	0.109
PNW70212.1	Cell membrane	Membrane	0.0122	0.0023	0.0113	0.0036	0.9514	0.0066	0.0002	0.0122	0.0003	0.0
PNW80416.1	Cell membrane	Membrane	0.0058	0.0016	0.0	0.004	0.9717	0.0102	0.0001	0.0059	0.0003	0.0005
PNW80494.1	Cell membrane	Membrane	0.0001	0.0	0.0	0.0002	0.9686	0.0219	0.0	0.004	0.0053	0.0
PNW80417.1	Cell membrane	Membrane	0.0068	0.0009	0.0	0.0088	0.9589	0.017	0.0001	0.0021	0.0005	0.0048
PNW80418.1	Cell membrane	Membrane	0.0077	0.0011	0.0	0.0089	0.9604	0.0147	0.0001	0.0022	0.0005	0.0044
PNW80742.1	Cell membrane	Membrane	0.0173	0.0292	0.0685	0.0208	0.8595	0.0016	0.0016	0.0015	0.0	0.0
PNW80898.1	Cell membrane	Membrane	0.0458	0.1163	0.0002	0.0121	0.7956	0.0125	0.0009	0.0046	0.0088	0.0033
PNW80880.1	Cell membrane	Membrane	0.0	0.0	0.0	0.0	0.9993	0.0005	0.0	0.0	0.0001	0.0
PNW70424.1	Cell membrane	Membrane	0.0309	0.225	0.0551	0.0666	0.5444	0.0002	0.019	0.0002	0.0022	0.0563
PNW80953.1	Cytoplasm	Soluble	0.0123	0.4213	0.0	0.006	0.3039	0.012	0.0051	0.2243	0.0141	0.0009
PNW70177.1	Cell membrane	Membrane	0.0	0.0	0.0001	0.0001	0.9992	0.0005	0.0	0.0	0.0	0.0
PNW81047.1	Extracellular	Soluble	0.0001	0.0007	0.5892	0.0003	0.4019	0.004	0.0	0.0001	0.0037	0.0
PNW81189.1	Cell membrane	Membrane	0.0378	0.0091	0.2106	0.0159	0.6911	0.0143	0.0001	0.0167	0.0034	0.001
PNW80992.1	Cell membrane	Membrane	0.0046	0.0015	0.0026	0.0049	0.9762	0.006	0.0001	0.0032	0.0003	0.0007
PNW81310.1	Extracellular	Soluble	0.0011	0.0149	0.4195	0.1699	0.0753	0.0091	0.2205	0.0029	0.0863	0.0004
PNW81673.1	Mitochondrion	Membrane	0.0004	0.0064	0.0238	0.6218	0.0088	0.0014	0.3309	0.0005	0.0051	0.0011
PNW81564.1	Endoplasmic reticulum	Membrane	0.0027	0.0045	0.0088	0.2783	0.0414	0.4403	0.04	0.1213	0.0139	0.0488
PNW81534.1	Cell membrane	Membrane	0.0002	0.0	0.0	0.1969	0.3988	0.3752	0.0024	0.0155	0.0085	0.0025
PNW81642.1	Extracellular	Soluble	0.0236	0.0031	0.4377	0.2029	0.0703	0.0924	0.0197	0.0501	0.0971	0.0031
PNW82608.1	Mitochondrion	Soluble	0.0432	0.0124	0.0042	0.9367	0.0006	0.0	0.0003	0.0001	0.0	0.0024
PNW82512.1	Mitochondrion	Membrane	0.0495	0.136	0.0075	0.7583	0.0254	0.0015	0.0113	0.0016	0.002	0.0069
PNW82457.1	Mitochondrion	Membrane	0.0186	0.0294	0.0098	0.7398	0.0174	0.0499	0.0259	0.0955	0.0054	0.0082
PNW81873.1	Endoplasmic reticulum	Membrane	0.0011	0.0019	0.0036	0.0624	0.0287	0.7206	0.0118	0.154	0.0094	0.0065
PNW81277.1	Mitochondrion	Membrane	0.0	0.0003	0.0	0.9901	0.0006	0.0021	0.0016	0.0002	0.0001	0.0049
PNW81869.1	Lysosome/Vacuole	Membrane	0.0001	0.0079	0.0075	0.1906	0.0788	0.1358	0.1165	0.0265	0.3672	0.0691
PNW81788.1	Mitochondrion	Soluble	0.1269	0.2519	0.1166	0.2962	0.0092	0.0003	0.1951	0.0005	0.0006	0.0027
PNW81311.1	Cell membrane	Membrane	0.0006	0.0028	0.007	0.1213	0.6656	0.0051	0.0708	0.0059	0.1184	0.0024
PNW82613.1	Cell membrane	Membrane	0.0004	0.0003	0.0283	0.1111	0.5498	0.1303	0.0084	0.0676	0.1021	0.0017
PNW81940.1	Mitochondrion	Membrane	0.0	0.0028	0.0104	0.8669	0.0113	0.0542	0.0196	0.0005	0.0017	0.0326
PNW82306.1	Plastid	Membrane	0.0003	0.0008	0.0001	0.2715	0.0021	0.001	0.7227	0.0005	0.0006	0.0005
PNW82463.1	Mitochondrion	Membrane	0.0321	0.02	0.0006	0.9031	0.0069	0.0052	0.0087	0.0045	0.0017	0.0172
PNW82464.1	Mitochondrion	Membrane	0.0321	0.02	0.0006	0.9031	0.0069	0.0052	0.0087	0.0045	0.0017	0.0172
PNW81858.1	Mitochondrion	Membrane	0.0005	0.0021	0.0001	0.8168	0.0305	0.0263	0.0458	0.0011	0.0081	0.0687
PNW82462.1	Mitochondrion	Membrane	0.0805	0.0211	0.0002	0.8521	0.0123	0.0062	0.0025	0.0094	0.0008	0.015
PNW81805.1	Plastid	Membrane	0.001	0.0031	0.0026	0.0472	0.024	0.0159	0.8635	0.0008	0.0259	0.016
PNW82614.1	Cell membrane	Membrane	0.0001	0.0001	0.0004	0.0142	0.7866	0.0211	0.0014	0.0151	0.1606	0.0005
PNW82506.1	Cell membrane	Membrane	0.0	0.0001	0.0001	0.005	0.5938	0.0411	0.0012	0.0568	0.3016	0.0002
PNW81274.1	Mitochondrion	Membrane	0.0004	0.0144	0.0003	0.8376	0.0002	0.001	0.0337	0.0	0.0	0.1124
PNW81830.1	Mitochondrion	Membrane	0.0122	0.0674	0.0076	0.4832	0.0377	0.0029	0.3586	0.0028	0.0257	0.0017
PNW81595.1	Mitochondrion	Membrane	0.0024	0.0053	0.0001	0.827	0.0031	0.0442	0.0015	0.0041	0.0002	0.1121
PNW81335.1	Endoplasmic reticulum	Membrane	0.0034	0.0052	0.0001	0.0548	0.0523	0.6609	0.0008	0.1307	0.0256	0.0662
PNW81719.1	Lysosome/Vacuole	Soluble	0.0	0.0	0.0	0.0019	0.1076	0.0047	0.0016	0.0058	0.8781	0.0002
PNW81836.1	Cell membrane	Membrane	0.0	0.0	0.0	0.004	0.5789	0.0718	0.0002	0.0645	0.2803	0.0002
PNW82096.1	Endoplasmic reticulum	Membrane	0.0029	0.0424	0.0007	0.0535	0.0263	0.6526	0.0023	0.0038	0.003	0.2125
PNW82067.1	Endoplasmic reticulum	Membrane	0.0018	0.0016	0.0001	0.0365	0.2368	0.5192	0.0012	0.1126	0.0688	0.0214
PNW82583.1	Lysosome/Vacuole	Soluble	0.0003	0.0157	0.3158	0.0493	0.0139	0.1315	0.0055	0.017	0.4453	0.0056
PNW81424.1	Mitochondrion	Soluble	0.0152	0.0355	0.0208	0.8496	0.0201	0.0016	0.0073	0.0016	0.0024	0.046
PNW81957.1	Endoplasmic reticulum	Membrane	0.0006	0.0002	0.0002	0.0228	0.0831	0.6258	0.0005	0.228	0.0326	0.0061
PNW82280.1	Endoplasmic reticulum	Membrane	0.0028	0.0062	0.0	0.0771	0.077	0.6122	0.0018	0.1496	0.0233	0.0499
PNW81298.1	Extracellular	Soluble	0.0005	0.0012	0.8765	0.0073	0.0016	0.035	0.0	0.0067	0.0711	0.0
PNW82584.1	Lysosome/Vacuole	Soluble	0.0002	0.0133	0.1887	0.1111	0.0345	0.0816	0.0115	0.0166	0.5319	0.0107
PNW82528.1	Mitochondrion	Membrane	0.0	0.0001	0.0002	0.9501	0.0124	0.016	0.0086	0.0004	0.0004	0.0118
PNW81665.1	Mitochondrion	Membrane	0.0	0.0	0.0001	0.8016	0.1334	0.0088	0.0414	0.0023	0.0097	0.0027
PNW82210.1	Plastid	Membrane	0.0052	0.0028	0.0002	0.1693	0.0061	0.0046	0.78	0.0017	0.0028	0.0274
PNW81856.1	Peroxisome	Membrane	0.0002	0.0056	0.0001	0.2141	0.003	0.0492	0.0041	0.0003	0.0002	0.7233
PNW82466.1	Endoplasmic reticulum	Membrane	0.0	0.0	0.0	0.031	0.3065	0.3688	0.0016	0.2401	0.0485	0.0033
PNW81451.1	Extracellular	Soluble	0.0011	0.0006	0.8503	0.0448	0.0139	0.0195	0.0002	0.009	0.0605	0.0001
PNW81946.1	Cell membrane	Membrane	0.0005	0.0001	0.0001	0.0087	0.4767	0.2593	0.0003	0.1781	0.0748	0.0014
PNW81299.1	Extracellular	Soluble	0.0	0.0001	0.9642	0.0005	0.0004	0.0061	0.0	0.0024	0.0262	0.0
PNW81527.1	Endoplasmic reticulum	Membrane	0.0001	0.0	0.0	0.0027	0.0127	0.7297	0.0	0.2475	0.0068	0.0005
PNW82053.1	Cell membrane	Membrane	0.0009	0.0019	0.0004	0.1454	0.4142	0.2265	0.0134	0.0438	0.0906	0.0629
PNW81576.1	Lysosome/Vacuole	Membrane	0.0001	0.0001	0.0001	0.0058	0.2199	0.048	0.0024	0.0456	0.677	0.0012
PNW82054.1	Cell membrane	Membrane	0.0003	0.0004	0.0004	0.0942	0.5241	0.1288	0.0102	0.0458	0.1862	0.0095
PNW81597.1	Cell membrane	Membrane	0.007	0.0007	0.005	0.0451	0.4186	0.1824	0.0006	0.3266	0.007	0.0068
PNW82124.1	Lysosome/Vacuole	Membrane	0.0003	0.0004	0.0002	0.0048	0.2541	0.109	0.0006	0.1683	0.4609	0.0014
PNW81561.1	Cell membrane	Membrane	0.0749	0.0042	0.0042	0.2454	0.3798	0.0284	0.0022	0.2354	0.0045	0.0209
PNW82247.1	Cell membrane	Membrane	0.0054	0.0051	0.022	0.3254	0.4636	0.0908	0.0357	0.0075	0.0022	0.0423
PNW82487.1	Endoplasmic reticulum	Membrane	0.0044	0.014	0.0006	0.2321	0.0537	0.3367	0.0382	0.1903	0.0305	0.0996
PNW82488.1	Endoplasmic reticulum	Membrane	0.0042	0.0131	0.0004	0.24	0.0589	0.3195	0.0427	0.1818	0.0311	0.1083
PNW82486.1	Endoplasmic reticulum	Membrane	0.0046	0.0128	0.0004	0.2329	0.0612	0.324	0.0403	0.1943	0.0323	0.0972
PNW82051.1	Peroxisome	Membrane	0.0001	0.0285	0.0009	0.3158	0.0084	0.0075	0.0299	0.0001	0.0064	0.6025
PNW82052.1	Peroxisome	Membrane	0.0001	0.0274	0.0007	0.3181	0.0065	0.0063	0.0302	0.0	0.0049	0.6058
PNW82481.1	Plastid	Membrane	0.0141	0.0054	0.0009	0.2526	0.0925	0.0311	0.5464	0.0034	0.0131	0.0406
PNW82435.1	Mitochondrion	Membrane	0.0002	0.0001	0.0	0.9401	0.0202	0.0046	0.0305	0.0014	0.0018	0.0011
PNW82311.1	Mitochondrion	Membrane	0.0004	0.0011	0.0006	0.9793	0.0026	0.001	0.0034	0.0004	0.0	0.0113
PNW82542.1	Golgi apparatus	Membrane	0.0012	0.0018	0.0188	0.3051	0.0878	0.0847	0.0243	0.468	0.004	0.0043
PNW82089.1	Cell membrane	Membrane	0.0001	0.0	0.0	0.0091	0.8933	0.024	0.0006	0.0051	0.0669	0.0007
PNW81818.1	Plastid	Membrane	0.0278	0.017	0.0035	0.1305	0.2363	0.0049	0.5635	0.0054	0.0071	0.0041
PNW82351.1	Nucleus	Membrane	0.3402	0.0189	0.0012	0.1181	0.1658	0.111	0.0009	0.0285	0.0037	0.2116
PNW81300.1	Extracellular	Soluble	0.003	0.0042	0.9392	0.0053	0.0065	0.0061	0.0002	0.0147	0.0208	0.0
PNW82014.1	Mitochondrion	Membrane	0.0	0.0003	0.0	0.8915	0.0001	0.0007	0.0009	0.0	0.0	0.1065
PNW82451.1	Plastid	Membrane	0.0044	0.0074	0.0011	0.0418	0.0231	0.0034	0.9038	0.0016	0.0031	0.0103
PNW81483.1	Plastid	Membrane	0.001	0.0012	0.0002	0.0919	0.0799	0.0132	0.671	0.0023	0.1115	0.0278
PNW81811.1	Endoplasmic reticulum	Membrane	0.0	0.0	0.0	0.0109	0.0337	0.913	0.0001	0.0353	0.0047	0.0023
PNW82005.1	Mitochondrion	Membrane	0.0738	0.0123	0.0005	0.7289	0.0671	0.0055	0.0048	0.0018	0.0001	0.1052
PNW81463.1	Lysosome/Vacuole	Soluble	0.0006	0.0023	0.1324	0.0703	0.0398	0.1898	0.0145	0.1245	0.4216	0.004
PNW81546.1	Cell membrane	Membrane	0.0	0.0	0.0004	0.0008	0.5778	0.3236	0.0001	0.0154	0.0817	0.0002
PNW81733.1	Cell membrane	Membrane	0.0	0.0	0.001	0.0013	0.9443	0.0331	0.0001	0.0105	0.0097	0.0001
PNW82208.1	Cell membrane	Membrane	0.0109	0.0018	0.1671	0.0784	0.5671	0.0459	0.0119	0.0735	0.043	0.0004
PNW81434.1	Plastid	Membrane	0.0019	0.0006	0.0	0.1018	0.0291	0.0177	0.8285	0.0026	0.0115	0.0062
PNW82172.1	Cell membrane	Membrane	0.0002	0.0	0.0001	0.0017	0.6382	0.1363	0.0001	0.119	0.1042	0.0003
PNW81934.1	Plastid	Membrane	0.0	0.0001	0.0	0.3594	0.0001	0.0001	0.6382	0.0	0.0	0.0021
PNW81826.1	Cell membrane	Membrane	0.0001	0.0	0.0	0.0041	0.6855	0.2044	0.0006	0.0447	0.0602	0.0004
PNW81787.1	Lysosome/Vacuole	Soluble	0.0195	0.2249	0.006	0.0547	0.1262	0.0973	0.0335	0.0203	0.2995	0.118
PNW81963.1	Plastid	Membrane	0.0	0.0	0.0	0.0973	0.0585	0.0012	0.8367	0.0003	0.0059	0.0001
PNW81593.1	Cell membrane	Membrane	0.0	0.0	0.0	0.0001	0.997	0.0025	0.0	0.0003	0.0001	0.0
PNW81784.1	Golgi apparatus	Membrane	0.0	0.0	0.0	0.003	0.217	0.3453	0.0	0.3587	0.0758	0.0002
PNW82424.1	Cell membrane	Membrane	0.0001	0.0	0.0001	0.0031	0.817	0.1418	0.0001	0.0122	0.0254	0.0003
PNW82559.1	Cell membrane	Membrane	0.0	0.0	0.0	0.0002	0.9623	0.0291	0.0	0.0037	0.0047	0.0
PNW82555.1	Plastid	Membrane	0.0	0.0	0.0001	0.0134	0.0265	0.0245	0.9253	0.0026	0.0069	0.0007
PNW82377.1	Mitochondrion	Membrane	0.0006	0.0065	0.0002	0.5955	0.0009	0.0002	0.3831	0.0	0.0004	0.0126
PNW82185.1	Endoplasmic reticulum	Membrane	0.0454	0.0246	0.0012	0.1708	0.0725	0.3833	0.0072	0.0595	0.019	0.2165
PNW81373.1	Mitochondrion	Membrane	0.0003	0.0029	0.0001	0.6156	0.0798	0.0076	0.0325	0.0001	0.0004	0.2607
PNW82360.1	Plastid	Membrane	0.0337	0.0225	0.003	0.1726	0.2551	0.0014	0.4761	0.0007	0.0019	0.0329
PNW81663.1	Mitochondrion	Membrane	0.0033	0.0052	0.0002	0.4686	0.3619	0.0237	0.006	0.0012	0.001	0.1291
PNW81481.1	Cell membrane	Membrane	0.0	0.0	0.0001	0.0024	0.6139	0.0895	0.0004	0.1318	0.1617	0.0002
PNW81480.1	Cell membrane	Membrane	0.0	0.0	0.0001	0.0024	0.6139	0.0895	0.0004	0.1318	0.1617	0.0002
PNW82307.1	Endoplasmic reticulum	Membrane	0.0004	0.0016	0.0056	0.281	0.1201	0.5154	0.0398	0.0075	0.0023	0.0262
PNW81286.1	Cell membrane	Membrane	0.0005	0.0004	0.0016	0.0034	0.8632	0.0746	0.0006	0.0139	0.0403	0.0016
PNW81812.1	Cell membrane	Membrane	0.0035	0.0012	0.0003	0.2032	0.4536	0.0065	0.3103	0.0016	0.0094	0.0105
PNW82300.1	Cell membrane	Membrane	0.0002	0.0002	0.0001	0.021	0.5777	0.025	0.0349	0.0094	0.3189	0.0126
PNW81870.1	Plastid	Membrane	0.0001	0.0	0.0	0.3001	0.0116	0.0019	0.6683	0.001	0.0132	0.0038
PNW81565.1	Cell membrane	Membrane	0.0291	0.0157	0.001	0.0368	0.3775	0.3374	0.0144	0.021	0.0357	0.1315
PNW81388.1	Cell membrane	Membrane	0.0001	0.0	0.0153	0.109	0.5958	0.0614	0.1743	0.0155	0.0281	0.0005
PNW82206.1	Peroxisome	Soluble	0.0031	0.1249	0.0005	0.1022	0.0023	0.0013	0.0196	0.0	0.0004	0.7457
PNW81915.1	Mitochondrion	Membrane	0.0014	0.0033	0.0031	0.6822	0.0324	0.0177	0.2387	0.0108	0.0011	0.0092
PNW81682.1	Mitochondrion	Membrane	0.0	0.0004	0.0	0.9323	0.0043	0.0149	0.0052	0.0004	0.0001	0.0424
PNW81919.1	Mitochondrion	Membrane	0.0001	0.0002	0.0004	0.803	0.0463	0.0044	0.0369	0.1042	0.0021	0.0024
PNW81916.1	Mitochondrion	Membrane	0.0003	0.001	0.0011	0.8188	0.0613	0.0053	0.1018	0.0057	0.0005	0.0043
PNW81774.1	Cell membrane	Membrane	0.0031	0.01	0.0282	0.147	0.3022	0.1763	0.0791	0.1331	0.0958	0.0253
PNW81418.1	Cell membrane	Membrane	0.0001	0.0	0.0	0.0033	0.951	0.0143	0.0	0.0061	0.0248	0.0002
PNW81294.1	Endoplasmic reticulum	Membrane	0.0006	0.0007	0.0053	0.0333	0.2269	0.593	0.0003	0.1153	0.0181	0.0066
PNW81293.1	Endoplasmic reticulum	Membrane	0.0006	0.0007	0.0053	0.0333	0.2269	0.593	0.0003	0.1153	0.0181	0.0066
PNW81514.1	Endoplasmic reticulum	Membrane	0.0008	0.0001	0.0	0.0023	0.403	0.4709	0.0001	0.0871	0.0338	0.002
PNW81529.1	Cell membrane	Membrane	0.0	0.0	0.0	0.0015	0.6404	0.0317	0.0	0.0452	0.2809	0.0001
PNW82059.1	Cell membrane	Membrane	0.0003	0.0002	0.0001	0.1093	0.5087	0.2772	0.002	0.0262	0.0438	0.0323
PNW82117.1	Cell membrane	Membrane	0.0048	0.0073	0.0043	0.2105	0.6076	0.0027	0.1571	0.0025	0.0011	0.0022
PNW82092.1	Golgi apparatus	Membrane	0.0001	0.0005	0.0049	0.0114	0.083	0.1239	0.0022	0.6673	0.1045	0.0021
PNW81464.1	Lysosome/Vacuole	Soluble	0.0002	0.0004	0.3047	0.0091	0.0479	0.178	0.0005	0.0947	0.3641	0.0005
PNW82086.1	Endoplasmic reticulum	Membrane	0.0041	0.0008	0.0	0.0095	0.1431	0.7787	0.001	0.0399	0.0045	0.0185
PNW81439.1	Endoplasmic reticulum	Membrane	0.0001	0.0001	0.0	0.0107	0.1725	0.6902	0.0003	0.0747	0.047	0.0043
PNW82093.1	Golgi apparatus	Membrane	0.0002	0.0008	0.0067	0.0062	0.0537	0.0754	0.0035	0.7702	0.0822	0.0013
PNW82023.1	Cell membrane	Membrane	0.0056	0.0044	0.0005	0.0952	0.5661	0.1182	0.0024	0.0274	0.0245	0.1558
PNW81926.1	Endoplasmic reticulum	Membrane	0.0001	0.0	0.0003	0.0011	0.3597	0.4396	0.0	0.0615	0.1371	0.0005
PNW81296.1	Cell membrane	Membrane	0.0002	0.0	0.0001	0.0044	0.5503	0.391	0.0003	0.0318	0.0207	0.0013
PNW81882.1	Cell membrane	Membrane	0.0001	0.0001	0.0	0.0066	0.6706	0.011	0.0002	0.0082	0.3018	0.0015
PNW81461.1	Extracellular	Soluble	0.0005	0.0003	0.6447	0.002	0.044	0.127	0.0007	0.0244	0.1564	0.0
PNW82229.1	Endoplasmic reticulum	Membrane	0.0005	0.0013	0.0226	0.0853	0.0384	0.8331	0.0042	0.0038	0.0006	0.0102
PNW82469.1	Extracellular	Soluble	0.0095	0.0437	0.507	0.0062	0.3541	0.0116	0.0017	0.063	0.0031	0.0
PNW81690.1	Cell membrane	Membrane	0.0	0.0	0.0	0.0001	0.9429	0.0355	0.0	0.0138	0.0077	0.0
PNW82615.1	Cell membrane	Membrane	0.0	0.0	0.0005	0.0026	0.9645	0.01	0.0002	0.0053	0.0168	0.0001
PNW81441.1	Endoplasmic reticulum	Membrane	0.0	0.0003	0.0003	0.0391	0.0084	0.9332	0.0016	0.0035	0.0001	0.0135
PNW81291.1	Cell membrane	Membrane	0.0001	0.0	0.0	0.0014	0.9554	0.0245	0.0	0.0047	0.0135	0.0003
PNW81739.1	Extracellular	Soluble	0.0003	0.0036	0.4992	0.0665	0.0417	0.3602	0.0023	0.0016	0.0223	0.0022
PNW82133.1	Mitochondrion	Membrane	0.0002	0.008	0.0095	0.699	0.009	0.0312	0.2015	0.0007	0.0013	0.0396
PNW81799.1	Cell membrane	Membrane	0.0835	0.0172	0.0083	0.0149	0.3565	0.3166	0.0013	0.1709	0.0105	0.0204
PNW81792.1	Plastid	Membrane	0.0002	0.0001	0.0002	0.1829	0.2712	0.0105	0.4652	0.0033	0.0637	0.0028
PNW81689.1	Extracellular	Soluble	0.0	0.0	0.9723	0.0	0.0001	0.0023	0.0	0.0	0.0253	0.0
PNW82359.1	Plastid	Membrane	0.0127	0.0118	0.002	0.3331	0.0654	0.0051	0.5025	0.0013	0.0025	0.0636
PNW82564.1	Cell membrane	Membrane	0.0	0.0001	0.0	0.0042	0.868	0.0299	0.0007	0.0133	0.0831	0.0006
PNW81453.1	Cell membrane	Membrane	0.0234	0.0039	0.0003	0.4043	0.4683	0.0321	0.0007	0.0133	0.0005	0.0532
PNW81738.1	Golgi apparatus	Membrane	0.0002	0.0007	0.0066	0.0278	0.1235	0.2088	0.001	0.4835	0.1431	0.0047
PNW81950.1	Mitochondrion	Membrane	0.0001	0.0024	0.0002	0.9167	0.0028	0.0007	0.025	0.0	0.0002	0.0519
PNW81949.1	Mitochondrion	Membrane	0.0001	0.0024	0.0002	0.9167	0.0028	0.0007	0.025	0.0	0.0002	0.0519
PNW82085.1	Cell membrane	Membrane	0.0001	0.0001	0.0	0.0179	0.8087	0.0149	0.0017	0.0044	0.15	0.0022
PNW81584.1	Cell membrane	Membrane	0.0005	0.001	0.0009	0.0987	0.5437	0.1874	0.0079	0.0305	0.1056	0.0237
PNW81486.1	Cell membrane	Membrane	0.0086	0.0006	0.0028	0.0076	0.6425	0.294	0.0017	0.0195	0.0223	0.0004
PNW81772.1	Mitochondrion	Membrane	0.0135	0.0228	0.0033	0.617	0.0518	0.0704	0.085	0.0591	0.0073	0.0698
PNW82317.1	Peroxisome	Membrane	0.0208	0.0412	0.0005	0.3057	0.2174	0.0279	0.0014	0.0038	0.0086	0.3728
PNW81360.1	Cell membrane	Membrane	0.0241	0.0026	0.0	0.0122	0.5785	0.1784	0.001	0.0537	0.1418	0.0076
PNW81991.1	Cell membrane	Membrane	0.0044	0.0019	0.0005	0.0472	0.7994	0.0706	0.0016	0.0038	0.0042	0.0664
PNW82302.1	Cell membrane	Membrane	0.0	0.0	0.0	0.0	0.9932	0.0058	0.0	0.0007	0.0002	0.0
PNW81396.1	Cell membrane	Membrane	0.0001	0.0006	0.0001	0.0058	0.6181	0.0221	0.0006	0.0136	0.3363	0.0027
PNW81462.1	Cell membrane	Membrane	0.0064	0.0012	0.0123	0.0389	0.5597	0.1561	0.0149	0.1132	0.0918	0.0053
PNW81401.1	Endoplasmic reticulum	Membrane	0.0013	0.0009	0.0007	0.109	0.204	0.416	0.014	0.224	0.0022	0.0282
PNW82610.1	Mitochondrion	Membrane	0.0055	0.007	0.001	0.4316	0.245	0.0155	0.1933	0.0026	0.0197	0.079
PNW81417.1	Cell membrane	Membrane	0.0	0.0	0.0	0.0	0.9949	0.002	0.0	0.0006	0.0025	0.0
PNW81988.1	Mitochondrion	Membrane	0.0456	0.0378	0.0037	0.4448	0.0912	0.0031	0.3015	0.0055	0.0009	0.0658
PNW82499.1	Cell membrane	Membrane	0.0	0.0	0.0	0.0009	0.9606	0.02	0.0	0.0049	0.0131	0.0002
PNW81971.1	Cell membrane	Membrane	0.0002	0.0	0.0021	0.0018	0.873	0.0743	0.0026	0.0236	0.0221	0.0002
PNW81972.1	Cell membrane	Membrane	0.0002	0.0	0.0021	0.0018	0.873	0.0743	0.0026	0.0236	0.0221	0.0002
PNW82209.1	Cell membrane	Membrane	0.0	0.0	0.0382	0.0003	0.9504	0.0076	0.0	0.0018	0.0016	0.0001
PNW81515.1	Cell membrane	Membrane	0.1845	0.0202	0.0045	0.0262	0.3765	0.1617	0.0039	0.1884	0.0134	0.0208
PNW82238.1	Golgi apparatus	Membrane	0.0378	0.001	0.0525	0.0288	0.1871	0.0472	0.0007	0.6354	0.0079	0.0018
PNW82565.1	Cell membrane	Membrane	0.0006	0.0015	0.0008	0.2125	0.604	0.0387	0.0009	0.066	0.0728	0.0022
PNW81797.1	Cell membrane	Membrane	0.0	0.0	0.0	0.0002	0.9601	0.0015	0.0	0.0007	0.0375	0.0
PNW82145.1	Golgi apparatus	Soluble	0.0001	0.0001	0.2964	0.0005	0.0755	0.0028	0.0	0.5726	0.0519	0.0
PNW81421.1	Cell membrane	Membrane	0.0247	0.0016	0.0	0.0183	0.5994	0.2743	0.0001	0.0584	0.0041	0.0191
PNW81429.1	Cell membrane	Membrane	0.0	0.0	0.0	0.0006	0.9354	0.0066	0.0	0.0047	0.0526	0.0
PNW82470.1	Extracellular	Soluble	0.0002	0.0003	0.5267	0.0013	0.0444	0.1209	0.0001	0.0045	0.3015	0.0001
PNW82183.1	Cell membrane	Membrane	0.0001	0.0001	0.061	0.0076	0.6959	0.1411	0.0019	0.0074	0.0843	0.0007
PNW81427.1	Cell membrane	Membrane	0.0	0.0	0.0	0.0008	0.9916	0.0021	0.0	0.0008	0.0047	0.0
PNW81796.1	Extracellular	Soluble	0.0001	0.0004	0.8691	0.0004	0.0032	0.0681	0.0	0.001	0.0577	0.0
PNW82273.1	Extracellular	Soluble	0.0004	0.0007	0.9843	0.0001	0.0061	0.0053	0.0	0.0001	0.003	0.0
PNW82064.1	Extracellular	Soluble	0.0	0.0	0.9767	0.0	0.0001	0.0023	0.0	0.0	0.0208	0.0
PNW82429.1	Cell membrane	Membrane	0.0	0.0	0.0	0.0	0.9981	0.0012	0.0	0.0003	0.0003	0.0
PNW81669.1	Cell membrane	Membrane	0.0348	0.0066	0.0011	0.3682	0.4091	0.0366	0.0031	0.0063	0.0005	0.1337
PNW81585.1	Cell membrane	Membrane	0.1717	0.0789	0.0097	0.015	0.4051	0.1295	0.0045	0.1682	0.0099	0.0074
PNW82219.1	Cell membrane	Membrane	0.0127	0.0011	0.0001	0.0238	0.8059	0.1153	0.0001	0.0186	0.0084	0.014
PNW81559.1	Lysosome/Vacuole	Membrane	0.0009	0.0015	0.0003	0.016	0.2611	0.1	0.0013	0.0464	0.5646	0.008
PNW82007.1	Cell membrane	Membrane	0.1089	0.0728	0.0203	0.2129	0.3461	0.0067	0.002	0.0026	0.0014	0.2264
PNW82008.1	Cell membrane	Membrane	0.1101	0.0724	0.02	0.2123	0.3485	0.0067	0.002	0.0026	0.0014	0.224
PNW82199.1	Golgi apparatus	Soluble	0.0	0.0	0.3548	0.0004	0.046	0.0127	0.0	0.5686	0.0173	0.0
PNW82006.1	Cell membrane	Membrane	0.0877	0.0495	0.0257	0.2026	0.4524	0.0093	0.0018	0.0027	0.001	0.1672
PNW82504.1	Cytoplasm	Membrane	0.1678	0.3429	0.0008	0.1104	0.1167	0.0055	0.1343	0.0024	0.0019	0.1173
PNW81467.1	Cell membrane	Membrane	0.0101	0.0093	0.0848	0.0751	0.7345	0.0363	0.0113	0.0114	0.003	0.0242
PNW82186.1	Cell membrane	Membrane	0.0002	0.0	0.0	0.0027	0.9285	0.0482	0.0	0.007	0.0128	0.0005
PNW82505.1	Cytoplasm	Membrane	0.1699	0.3466	0.0008	0.1091	0.1168	0.0055	0.1352	0.0024	0.0019	0.1119
PNW82513.1	Cell membrane	Membrane	0.0	0.0	0.0269	0.0024	0.8775	0.0076	0.0001	0.0006	0.0848	0.0001
PNW82598.1	Nucleus	Soluble	0.5089	0.4815	0.0003	0.0003	0.0084	0.0001	0.0	0.0001	0.0	0.0005
PNW82535.1	Cell membrane	Membrane	0.0776	0.0552	0.0026	0.0799	0.6613	0.0461	0.0184	0.04	0.0057	0.0132
PNW82500.1	Extracellular	Soluble	0.0165	0.0298	0.8979	0.0121	0.02	0.0079	0.001	0.0011	0.0137	0.0
PNW81759.1	Extracellular	Soluble	0.0008	0.0007	0.9162	0.0007	0.0389	0.0216	0.0	0.0022	0.0189	0.0
PNW81342.1	Cell membrane	Membrane	0.006	0.0007	0.0	0.0121	0.9682	0.007	0.0001	0.004	0.0005	0.0015
PNW81495.1	Extracellular	Soluble	0.0016	0.0025	0.7981	0.0007	0.1349	0.0464	0.0	0.0087	0.0071	0.0
PNW81580.1	Cell membrane	Membrane	0.0006	0.0	0.0	0.0032	0.9894	0.0047	0.0	0.0014	0.0004	0.0002
PNW82592.1	Cell membrane	Membrane	0.0	0.0	0.0	0.0011	0.9941	0.0036	0.0	0.0007	0.0003	0.0001
PNW82261.1	Extracellular	Soluble	0.0101	0.0168	0.8505	0.0185	0.0864	0.0054	0.0027	0.0021	0.0075	0.0
PNW81353.1	Mitochondrion	Membrane	0.0026	0.0099	0.0035	0.658	0.0665	0.0377	0.0854	0.0121	0.0184	0.106
PNW82022.1	Extracellular	Soluble	0.0	0.0	0.9999	0.0	0.0	0.0001	0.0	0.0	0.0	0.0
PNW82255.1	Extracellular	Soluble	0.0	0.0	0.768	0.0001	0.198	0.0192	0.0	0.0024	0.0123	0.0
PNW82365.1	Extracellular	Soluble	0.0001	0.0001	0.7321	0.0002	0.0583	0.0656	0.0	0.0158	0.1279	0.0
PNW81457.1	Extracellular	Soluble	0.0067	0.0043	0.6802	0.006	0.0728	0.1322	0.0	0.0523	0.0454	0.0001
PNW82495.1	Cell membrane	Membrane	0.0002	0.0006	0.0003	0.0583	0.739	0.1017	0.0007	0.005	0.0678	0.0263
PNW81872.1	Cell membrane	Membrane	0.0	0.0	0.0	0.0008	0.8892	0.0342	0.0	0.006	0.0695	0.0002
PNW81341.1	Cell membrane	Membrane	0.0	0.0	0.0	0.0003	0.9991	0.0004	0.0	0.0002	0.0	0.0
PNW82476.1	Cell membrane	Membrane	0.0	0.0	0.0	0.0001	0.9805	0.0155	0.0	0.0015	0.0022	0.0
PNW81339.1	Cell membrane	Membrane	0.0001	0.0001	0.0001	0.0029	0.9953	0.0007	0.0	0.0004	0.0001	0.0002
PNW82278.1	Extracellular	Soluble	0.0	0.0002	0.9909	0.0003	0.0004	0.0058	0.0	0.0	0.0024	0.0
PNW82218.1	Cell membrane	Membrane	0.0	0.0	0.0026	0.0001	0.9896	0.0059	0.0	0.0005	0.0012	0.0
PNW82196.1	Extracellular	Soluble	0.0022	0.001	0.6282	0.001	0.2733	0.0218	0.0001	0.0672	0.0052	0.0
PNW81295.1	Cell membrane	Membrane	0.0007	0.0001	0.0	0.0018	0.9881	0.0081	0.0	0.0005	0.0003	0.0004
PNW82044.1	Cell membrane	Membrane	0.0353	0.0088	0.0001	0.0268	0.8614	0.0468	0.0002	0.0046	0.0013	0.0147
PNW82337.1	Cell membrane	Membrane	0.0009	0.0	0.0	0.0004	0.9469	0.0341	0.0	0.0066	0.011	0.0001
PNW81890.1	Nucleus	Soluble	0.654	0.3413	0.0002	0.0001	0.0039	0.0	0.0	0.0002	0.0001	0.0001
PNW81865.1	Cell membrane	Membrane	0.196	0.1895	0.0014	0.0064	0.5401	0.0352	0.0001	0.0111	0.0006	0.0196
PNW82127.1	Cytoplasm	Soluble	0.3278	0.5484	0.0005	0.018	0.0964	0.0005	0.0003	0.0002	0.0001	0.0079
PNW81448.1	Cell membrane	Membrane	0.0825	0.239	0.001	0.0428	0.6171	0.0008	0.0101	0.0006	0.0002	0.0058
PNW81449.1	Cell membrane	Membrane	0.0827	0.2528	0.0009	0.0434	0.6024	0.0008	0.0103	0.0006	0.0002	0.0059
PNW82602.1	Cell membrane	Membrane	0.0046	0.0007	0.0005	0.015	0.858	0.0075	0.0014	0.112	0.0002	0.0002
PNW81543.1	Mitochondrion	Membrane	0.0012	0.0976	0.0096	0.4115	0.038	0.0312	0.0783	0.0014	0.0242	0.307
PNW81446.1	Cell membrane	Membrane	0.0333	0.0261	0.0111	0.0516	0.8687	0.0011	0.0061	0.0008	0.0001	0.001
PNW82455.1	Cell membrane	Soluble	0.0668	0.3394	0.0561	0.0361	0.4359	0.0019	0.0037	0.0002	0.0038	0.0561
PNW81658.1	Cell membrane	Membrane	0.0034	0.0008	0.0505	0.0058	0.9361	0.0016	0.0004	0.001	0.0001	0.0003
PNW81657.1	Cell membrane	Membrane	0.0034	0.0008	0.0505	0.0058	0.9361	0.0016	0.0004	0.001	0.0001	0.0003
PNW81907.1	Cell membrane	Membrane	0.0	0.0	0.0	0.0	0.9997	0.0002	0.0	0.0001	0.0	0.0
PNW83395.1	Mitochondrion	Membrane	0.0006	0.0022	0.0066	0.9887	0.0001	0.0005	0.0006	0.0003	0.0	0.0005
PNW83769.1	Extracellular	Soluble	0.0083	0.0156	0.6025	0.3238	0.0135	0.0004	0.0215	0.0008	0.0135	0.0
PNW83642.1	Mitochondrion	Membrane	0.0063	0.0079	0.0015	0.9733	0.0006	0.0	0.0066	0.0	0.0005	0.0032
PNW82814.1	Extracellular	Soluble	0.0282	0.0781	0.3173	0.3117	0.0404	0.0384	0.0055	0.0704	0.0619	0.048
PNW82852.1	Extracellular	Soluble	0.0016	0.017	0.5025	0.3209	0.0342	0.0835	0.0035	0.0247	0.0092	0.0029
PNW82921.1	Endoplasmic reticulum	Membrane	0.0	0.0003	0.0034	0.0711	0.0045	0.8128	0.0009	0.1017	0.002	0.0031
PNW83349.1	Endoplasmic reticulum	Membrane	0.0	0.0	0.0	0.0	0.0043	0.6496	0.0	0.346	0.0	0.0
PNW83362.1	Mitochondrion	Membrane	0.0194	0.0072	0.0106	0.927	0.0158	0.0	0.0134	0.0001	0.0021	0.0042
PNW82970.1	Endoplasmic reticulum	Membrane	0.0023	0.0017	0.0004	0.0458	0.0645	0.7144	0.0015	0.0773	0.0884	0.0037
PNW82938.1	Cell membrane	Membrane	0.0007	0.0006	0.0896	0.0302	0.4208	0.0794	0.189	0.0268	0.1624	0.0004
PNW82716.1	Cell membrane	Membrane	0.0	0.0	0.1005	0.0018	0.7019	0.0376	0.0002	0.0277	0.1302	0.0
PNW82635.1	Cell membrane	Membrane	0.0092	0.0014	0.0014	0.3151	0.3605	0.137	0.0812	0.0653	0.0164	0.0123
PNW82636.1	Cell membrane	Membrane	0.0092	0.0014	0.0014	0.3151	0.3605	0.137	0.0812	0.0653	0.0164	0.0123
PNW82813.1	Mitochondrion	Membrane	0.0013	0.0004	0.0004	0.7097	0.0812	0.1381	0.0343	0.017	0.0094	0.0084
[truncated: 1,541 more rows]
