# Supplementary material for: Farnesyl pyrophosphate compartmentalization in the green microalga Chlamydomonas reinhardtii during heterologous (E)-α-bisabolene production
Source: Microb Cell Fact. 2022 Sep 14;21:190. doi: 10.1186/s12934-022-01910-5 (PMC9472337; doi:10.1186/s12934-022-01910-5)
Supplement: Supplementary file 9 — Additional file 9. This file contain the names of all the protein sequences that were identified by DeepLoc, the complete list being in Additional file 9, as being localized to the chloroplast membrane. [file 12934_2022_1910_MOESM9_ESM.txt]

PNW72541.1
PNW72785.1
PNW73533.1
PNW73242.1
PNW72977.1
PNW73262.1
PNW73366.1
PNW72614.1
PNW72615.1
PNW73742.1
PNW73980.1
PNW74706.1
PNW74775.1
PNW74765.1
PNW73705.1
PNW74747.1
PNW73624.1
PNW74228.1
PNW73583.1
PNW73842.1
PNW74718.1
PNW74652.1
PNW74985.1
PNW69688.1
PNW75602.1
PNW75369.1
PNW75685.1
PNW74821.1
PNW75056.1
PNW75413.1
PNW75614.1
PNW74967.1
PNW75418.1
PNW75401.1
PNW75730.1
PNW76141.1
PNW76109.1
PNW76342.1
PNW76730.1
PNW76731.1
PNW75908.1
PNW76554.1
PNW76817.1
PNW76638.1
PNW76506.1
PNW76703.1
PNW76125.1
PNW77037.1
PNW77092.1
PNW77793.1
PNW77795.1
PNW77759.1
PNW77161.1
PNW78445.1
PNW78440.1
PNW78469.1
PNW78300.1
PNW78481.1
PNW69905.1
PNW79914.1
PNW80062.1
PNW80143.1
PNW79329.1
PNW80133.1
PNW79578.1
PNW80135.1
PNW80139.1
PNW79924.1
PNW81113.1
PNW80902.1
PNW80438.1
PNW80381.1
PNW80513.1
PNW80512.1
PNW80514.1
PNW80429.1
PNW80434.1
PNW80433.1
PNW70260.1
PNW81257.1
PNW70282.1
PNW82306.1
PNW81805.1
PNW82210.1
PNW82481.1
PNW81818.1
PNW82451.1
PNW81483.1
PNW81434.1
PNW81934.1
PNW81963.1
PNW82555.1
PNW82360.1
PNW81870.1
PNW81792.1
PNW82359.1
PNW83929.1
PNW82801.1
PNW82811.1
PNW82622.1
PNW83559.1
PNW83155.1
PNW83179.1
PNW82799.1
PNW83842.1
PNW83843.1
PNW83844.1
PNW83795.1
PNW82822.1
PNW83272.1
PNW82666.1
PNW84610.1
PNW70544.1
PNW70724.1
PNW70731.1
PNW70725.1
PNW84400.1
PNW84100.1
PNW84093.1
PNW84094.1
PNW84455.1
PNW84453.1
PNW84202.1
PNW84290.1
PNW84531.1
PNW70675.1
PNW84551.1
PNW84544.1
PNW84584.1
PNW84081.1
PNW84079.1
PNW84080.1
PNW84652.1
PNW85385.1
PNW84918.1
PNW85750.1
PNW85348.1
PNW84996.1
PNW84846.1
PNW86344.1
PNW86341.1
PNW86335.1
PNW86190.1
PNW87025.1
PNW86853.1
PNW86852.1
PNW86207.1
PNW86487.1
PNW86858.1
PNW86693.1
PNW87267.1
PNW87121.1
PNW87337.1
PNW87641.1
PNW70956.1
PNW87755.1
PNW87864.1
PNW87370.1
PNW87082.1
PNW87268.1
PNW88737.1
PNW88722.1
PNW88253.1
PNW88757.1
PNW88665.1
PNW88813.1
PNW88454.1
PNW88455.1
PNW88378.1
PNW88379.1
PNW88294.1
PNW88614.1
PNW71082.1
PNW71985.1
PNW71696.1
PNW71689.1
PNW71897.1
PNW71579.1
PNW71665.1
PNW72191.1
PNW71657.1
PNW72115.1
