# Supplementary material for: Farnesyl pyrophosphate compartmentalization in the green microalga Chlamydomonas reinhardtii during heterologous (E)-α-bisabolene production
Source: Microb Cell Fact. 2022 Sep 14;21:190. doi: 10.1186/s12934-022-01910-5 (PMC9472337; doi:10.1186/s12934-022-01910-5)
Supplement: Supplementary file 10 — Additional file 10. This contains the 44 protein sequences that were both annotated as transporters by TransAAP and localized to the chloroplast membrane by DeepLoc. [file 12934_2022_1910_MOESM10_ESM.txt]

PNW70260.1	cr3055	Tmie		tellurium ion efflux				VI
PNW70282.1	cr3055	DASS		sodium ion:anion symporter				ID
PNW70282.1	cr3055	DASS		sodium ion:dicarboxylate/sulfate				II
PNW70544.1	cr3055	PSI
PNW70724.1	cr3055	F-ATPase		protons				IC
PNW70725.1	cr3055	F-ATPase		protons				IC
PNW71579.1	cr3055	CaCA2
PNW71579.1	cr3055	TMEM208
PNW71657.1	cr3055	Bestrophin		Bestrophin anion channel				ID
PNW71665.1	cr3055	DMT		phosphate:phosphoenolpyruvate translocator				II
PNW73583.1	cr3055	AEC
PNW73705.1	cr3055	BAH
PNW74706.1	cr3055	PSI
PNW74718.1	cr3055	PPI						VI
PNW75614.1	cr3055	ABC	membrane	cobalt ion				IC
PNW76125.1	cr3055	Mpv17
PNW76817.1	cr3055	TMEM205
PNW77161.1	cr3055	DIC-CT		zinc/cadmium/cobalt ion				IC
PNW77161.1	cr3055	P-ATPase		zinc/cadmium/cobalt ion				IC
PNW77759.1	cr3055	CEPT or Tic-Toc
PNW77793.1	cr3055	PSI
PNW78481.1	cr3055	BASS		sodium ion:bile acid symporter				VI
PNW79924.1	cr3055	DMT		drug/metabolite?				VI
PNW80135.1	cr3055	DMT		phosphate:phosphoenolpyruvate translocator				II
PNW80139.1	cr3055	MFS		sodium ion:phosphate symporter				ID
PNW80143.1	cr3055	CEPT or Tic-Toc
PNW81257.1	cr3055	ABC	membrane	sulfate				ID
PNW81483.1	cr3055	DsbD
PNW81792.1	cr3055	DASS		sodium ion:anion symporter				ID
PNW81792.1	cr3055	DASS		sodium ion:dicarboxylate/sulfate				II
PNW81870.1	cr3055	DMT		phosphate:phosphoenolpyruvate translocator				II
PNW81963.1	cr3055	ABC	membrane	toluene tolerance				VI
PNW82359.1	cr3055	CEPT or Tic-Toc
PNW82811.1	cr3055	M+-PPase		proton (vacuolar)				IC
PNW83179.1	cr3055	CAAX Protease2
PNW83272.1	cr3055	MFS		multidrug efflux				VI
PNW84079.1	cr3055	CPA2		potassium/sodium ion:proton antiporter				IC
PNW84080.1	cr3055	CPA2		potassium/sodium ion:proton antiporter				IC
PNW84081.1	cr3055	CPA2		potassium/sodium ion:proton antiporter				IC
PNW88294.1	cr3055	MFS		multidrug efflux				VI
PNW88454.1	cr3055	DMT		drug/metabolite?				VI
PNW88455.1	cr3055	DMT		drug/metabolite?				VI
PNW88614.1	cr3055	ClC		chloride ion channel				ID
PNW88813.1	cr3055	DMT		phosphate:phosphoenolpyruvate translocator				II
